# Supplementary material for: Predictors of seasonal influenza vaccination among older adults in Thailand
Source: PLoS One. 2017 Nov 29;12(11):e0188422. doi: 10.1371/journal.pone.0188422 (PMC5706686; doi:10.1371/journal.pone.0188422)
Supplement: S1 Dataset — (XLSX) [file pone.0188422.s005.xlsx]

## Sheet: Data
qid	Age	invresult_01	invresult_02	invresult_03	dod	selfanswer	elderly_inc_where	mostlive_where	consent	notjoin_reason	flu_known	flu_is_a	flu_is_b	flu_is_c	flu_is_d	flu_is_e	flu_is_f	flu_is_g	flu_is_h	flu_risk_self	flu_risk_surround	flu_risk_ipd_self	flu_risk_ipd_surround	flu_effect_hospital	personalhealth	ever_fshot	fhot_songk	fshot_songk_w	fshot_lyear	fshot_songk_med_persd	fshot_songk_persd_a	fshot_songk_persd_b	fshot_songk_persd_c	fshot_songk_persd_d	fshot_june_nonmed_persd	flu_songk_info	flu_songk_info_by_a	flu_songk_info_by_b	flu_songk_info_by_c	flu_songk_info_by_d	flu_songk_info_by_e	flu_songk_media	flu_songk_media_by_a	flu_songk_media_by_b	flu_songk_media_by_c	flu_songk_media_by_d	flu_vac_effective	flu_vac_safety	flu_age_risk_a
01016	66	7	1			1	1		1		1	2	2	2	2	2	2	1	2	4	4	2	2	1	2	2				1	2	2	1	2	1	1	1	1	2	1	2	2					1	1	2
01020	67	1				1	1		1		1	2	2	2	2	2	2	1	2	3	1	2	1	4	2	2				1	2	2	1	2	1	1	1	1	1	1	1	1	2	2	1	2	1	1	2
01034	67	1				1	1		1		1	2	2	2	2	2	2	1	2	3	2	2	2	1	1	2				1	2	2	1	2	1	1	1	1	2	1	1	2					1	1	2
01048	67	1				1	1		1		3	2	2	2	2	2	2	1	2	4	4	4	4	1	1	2				2					2	1	1	2	2	2	2	1	1	1	2	2	4	1	2
01052	68	1				1	1		1		2	2	2	2	2	2	2	1	2	3	4	3	3	4	1	2				2					2	2						2					4	4	2
01066	70	1				1	1		1		2	2	2	2	2	2	2	1	2	4	4	4	4	4	1	2				2					2	2						2					4	4	2
01070	70	1				1	1		1		1	1	1	2	2	2	2	2	2	4	4	4	4	1	1	2				2					2	1	2	2	2	2	1	2					1	1	2
01084	76	1				1	1		1		1	2	2	2	2	2	2	1	2	4	3	3	2	1	1	2				1	2	2	1	2	2	2						2					1	1	1
01098	71	1				1	1		1		1	2	2	2	2	2	2	1	2	4	4	4	4	1	1	2				2					2	2						2					1	1	2
01105	79	1				1	1		1		2	2	2	2	2	2	2	1	2	3	3	3	3	3	1	2				2					2	2						2					4	4	2
01119	83	1				1	1		1		1	2	2	2	2	2	2	1	2	4	2	4	1	1	1	2				1	2	2	1	2	1	1	2	1	2	2	1	1	2	1	2	2	1	1	2
01123	82	1				1	1		1		1	1	2	2	2	2	2	2	2	2	4	2	4	2	2	2				1	2	2	1	2	1	1	2	2	2	1	1	2					1	1	2
01137	68	1				1	1		1		1	2	2	2	2	2	2	1	2	3	1	3	1	1	2	2				2					2	1	1	1	2	1	2	2					1	1	2
01141	77	1				1	1		1		1	2	2	2	2	2	2	1	2	3	1	3	1	1	1	2				2					1	1	1	2	2	1	2	2					1	1	2
01155	66	1				1	1		1		2	2	2	2	2	2	2	1	2	3	3	3	4	1	1	1	1	1	2	1	2	2	1	2	2	2						2					1	1	2
01169	69	1				1	1		1		1	1	1	2	2	2	2	2	2	4	1	1	4	4	1	2				2					2	1	1	2	2	2	2	2					4	4	2
01173	76	1				1	1		1		1	1	1	2	2	2	2	2	2	3	2	2	3	4	1	2				1	2	2	1	2	1	1	2	2	2	2	1	2					1	1	1
01187	67	1				1	1		1		1	2	2	2	2	2	2	1	2	3	3	3	3	1	1	2				1	1	2	1	2	1	1	1	2	2	1	2	2					1	1	2
01191	70	1				1	1		1		1	1	2	2	2	2	2	2	2	3	1	3	1	1	2	2				1	2	2	1	2	2	1	2	2	2	1	2	2					1	1	2
01208	72	1				1	1		1		1	1	1	2	2	2	2	2	2	3	3	3	2	4	2	2				2					2	1	2	2	2	1	2	2					1	1	2
01212	81	1				1	1		1		1	1	2	2	1	2	2	2	2	2	2	1	3	1	2	1	1	1	1	1	2	2	1	2	1	1	1	1	2	1	2	1	1	1	1	2	1	1	1
01226	82	1				1	1		1		3	2	2	2	2	2	2	1	2	3	2	2	4	4	1	2				1	2	2	1	2	1	1	2	2	2	2	1	2					4	1	2
01258	67	1				1	1		1		1	1	2	2	2	2	2	2	2	2	2	2	2	1	2	1	1	4	1	1	2	2	1	2	2	1	2	1	2	2	2	2					1	1	2
01262	74	1				1	1		1		1	2	2	2	2	2	2	1	2	1	2	1	4	2	1	1	1	2	1	1	1	2	2	2	1	1	2	1	2	1	1	1	2	1	1	2	1	1	2
01276	75	1				1	1		1		1	2	2	2	2	2	2	1	2	4	4	4	4	4	1	1	1	4	1	1	2	2	1	2	2	1	2	2	1	1	2	2					1	1	2
01280	71	1				1	1		1		1	1	2	2	2	2	2	2	2	2	2	2	2	1	1	1	1	4	1	1	2	2	1	2	1	1	1	1	1	1	1	2					1	1	2
01294	70	1				1	1		1		1	1	2	2	2	2	2	2	2	3	2	3	2	1	2	1	1	2	1	1	1	2	2	2	2	1	2	1	2	2	2	2					1	1	2
01301	74	1				1	1		1		1	2	2	2	2	2	2	1	2	4	4	2	2	2	1	1	1	2	1	1	2	2	1	2	2	1	2	2	2	1	2	2					1	1	1
01315	82	1				1	1		1		1	2	1	2	2	2	2	2	2	1	1	1	1	4	1	1	1	4	1	1	2	2	1	2	1	1	2	1	2	2	1	2					1	1	1
01329	69	1				1	1		1		1	1	1	2	2	2	2	2	2	3	1	3	1	4	2	2				2					2	1	1	1	2	1	2	2					1	1	2
01333	75	1				1	1		1		1	2	2	2	2	2	2	1	2	3	3	3	3	3	2	1	1	2	2	1	2	2	1	2	1	1	2	2	2	1	2	1	2	2	1	2	1	1	2
01347	82	1				1	1		1		1	2	2	2	2	2	2	1	2	4	4	4	4	1	1	1	2		1	2					2	1	2	1	2	1	1	2					1	1	2
01351	68	1				1	1		1		1	1	1	2	2	2	2	2	2	3	3	3	3	1	1	1	1	2	1	1	2	2	1	2	1	1	2	2	2	2	1	2					1	1	1
01365	75	1				1	1		1		1	2	1	2	2	2	2	2	2	2	2	2	2	2	2	1	1	4	1	1	2	2	1	2	1	1	2	1	2	2	1	2					1	1	2
01379	75	1				1	1		1		1	2	2	2	2	2	2	1	2	2	2	1	1	3	1	1	1	4	2	2					2	1	2	2	2	1	1	2					1	1	2
01383	76	1				1	1		1		1	2	2	2	2	2	1	2	2	3	2	1	3	2	1	1	1	2	1	2					2	2						2					1	1	2
01397	78	1				1	1		1		1	2	2	2	2	2	2	1	2	1	1	1	1	1	1	1	1	4	1	1	2	2	1	2	1	1	2	1	2	2	1	2					1	1	2
01404	76	1				1	1		1		1	1	1	2	2	2	2	2	2	1	1	1	1	1	2	2				2					2	1	2	2	2	1	2	2					1	1	2
01418	71	1				1	1		1		1	1	2	2	2	2	2	2	2	3	2	3	2	1	1	1	1	2	1	1	1	2	2	2	2	1	2	1	2	2	2	2					1	1	2
01422	79	1				1	1		1		1	2	2	2	2	2	2	1	2	3	3	3	3	2	1	1	1	2	1	1	2	2	1	2	1	1	2	2	2	1	2	2					1	1	2
01436	83	1				1	1		1		3	2	2	2	2	2	2	1	2	4	4	4	4	4	1	1	1	4	1	1	2	2	1	2	2	1	2	2	2	1	2	2					1	1	2
01440	82	1				1	1		1		1	1	2	2	2	2	2	2	2	1	1	1	1	1	1	1	1	3	1	1	2	2	1	2	2	1	2	1	2	1	1	2					1	1	1
01454	68	1				1	1		1		1	2	2	2	2	2	2	1	2	1	3	1	2	4	1	1	1	2	1	1	1	2	1	2	1	2						2					1	1	1
01468	77	1				1	1		1		2	2	2	2	2	2	2	1	2	3	3	3	3	2	1	1	2		1	1	2	2	1	2	2	2						2					1	1	2
01472	66	1				1	1		1		1	1	1	2	2	2	2	2	2	2	3	3	3	2	1	1	1	2	1	1	2	2	1	1	1	1	1	1	1	1	1	1	1	1	2	2	1	1	2
01486	69	1				1	1		1		1	2	2	2	2	2	2	1	2	2	3	2	3	1	1	1	1	2	2	1	2	2	1	1	2	1	2	2	2	1	2	2					1	1	2
01507	67	1				1	4	1	1		1	2	2	2	2	2	1	2	2	3	3	3	3	1	1	1	1	5	2	2					2	1	2	1	2	2	2	2					1	1	2
01511	70	1				1	1		1		1	2	2	2	2	2	2	1	2	2	2	2	2	4	2	2				1	2	2	1	2	2	1	2	2	2	1	2	2					2	4	1
01525	72	1				1	1		1		1	1	2	2	2	2	2	2	2	3	3	3	3	1	2	1	1	4	2	1	2	2	1	2	1	1	2	2	2	1	1	2					1	1	2
01543	82	1				1	1		1		1	2	2	2	2	2	2	1	2	3	3	3	3	1	1	1	1	2	2	1	2	2	1	2	2	1	1	1	2	1	2	1	1	2	2	2	1	1	2
01557	86	1				1	1		1		1	2	2	2	2	2	2	1	2	3	3	2	2	2	1	1	1	2	1	1	2	2	1	2	2	1	2	2	2	1	2	2					1	1	2
01561	66	1				1	1		1		1	1	2	2	2	2	2	2	2	3	3	3	3	1	1	1	1	4	2	1	2	2	1	2	2	1	1	2	2	1	1	2					1	1	2
01575	67	1				1	1		1		1	2	2	2	2	2	2	1	2	3	3	3	3	3	1	1	1	5	1	1	2	2	1	2	1	1	2	1	2	2	1	1	1	1	2	2	1	1	2
01589	74	1				1	1		1		1	2	2	2	2	2	1	2	2	3	2	2	2	1	1	1	1	2	1	1	2	2	1	2	1	1	2	1	2	1	2	1	1	2	1	2	1	1	2
01593	75	1				1	1		1		1	2	2	2	2	2	2	1	2	2	2	2	2	2	1	2				1	2	2	1	2	1	1	2	2	2	1	1	1	2	1	2	2	1	1	2
01600	71	1				1	1		1		1	2	2	2	2	2	1	2	2	3	3	3	3	1	2	1	1	2	1	1	2	2	1	2	1	1	1	2	2	1	1	1	2	1	2	2	1	1	2
01614	70	1				1	1		1		1	2	2	2	2	2	2	1	2	2	2	2	2	2	1	1	1	2	2	1	2	2	1	2	1	1	2	2	2	1	2	2					1	1	2
01628	74	1				1	1		1		1	2	2	2	2	2	2	1	2	4	4	4	4	2	1	1	1	2	1	1	2	1	1	2	2	1	2	2	2	1	2	2					1	1	2
01632	82	1				1	1		1		1	1	2	2	2	2	2	2	2	1	1	2	2	1	1	1	1	2	1	1	1	2	2	2	2	1	2	2	2	1	2	2					1	1	2
01646	69	1				1	1		1		1	2	2	2	2	2	2	1	2	4	3	3	3	4	1	2				1	2	2	1	2	1	1	1	2	2	2	2	3					2	2	2
01650	75	1				1	1		1		1	2	2	2	2	2	1	2	2	2	2	2	2	1	1	1	2		2	1	1	2	1	2	1	1	1	1	2	1	2	1	1	1	2	2	1	1	2
01678	68	1				1	1		1		1	2	2	2	2	2	2	1	2	3	3	3	3	3	2	2				1	2	2	1	2	1	1	2	1	2	2	1	2					4	4	2
01682	80	1				1	1		1		1	1	2	2	2	2	2	2	2	1	1	2	2	1	2	1	2		1	1	2	1	2	2	2	1	2	2	1	2	2	2					1	1	2
01696	85	1				1	1		1		1	2	2	2	2	2	2	1	2	3	3	3	3	4	1	1	1	5	1	1	2	2	1	2	1	1	2	2	2	1	2	2					1	1	2
02018	66	1				1	1		1		1	1	1	2	2	2	2	2	2	3	3	3	3	1	1	2				2					2	1	2	2	2	1	2	2					1	1	2
02022	66	1				1	1		1		1	2	2	2	2	2	2	1	2	1	1	1	1	1	1	1	1	2	2	1	2	2	1	2	2	1	2	1	2	2	2	2					1	1	1
02036	68	1				1	1		1		1	2	2	2	1	2	2	2	2	1	1	1	1	1	2	1	2		1	1	2	2	1	2	2	1	1	1	2	1	1	2					1	1	1
02040	68	1				1	1		1		3	1	2	2	2	2	2	2	2	3	3	3	3	3	2	2				1	2	2	1	2	2	1	2	1	2	2	2	2					1	1	2
02054	68	1				1	1		1		1	1	2	2	2	2	2	2	2	3	4	2	2	2	1	1	2		1	1	1	2	1	2	2	1	1	2	1	2	2	2					1	1	1
02068	69	1				1	1		1		1	1	2	2	2	2	2	2	2	3	1	1	1	3	1	1	1	2	2	1	2	2	1	2	1	1	2	1	2	2	2	2					1	2	2
02072	69	1				1	1		1		1	2	2	2	2	2	2	1	2	1	3	3	3	1	1	1	1	2	2	2					2	1	1	1	2	2	1	2					1	1	2
02086	69	1				1	1		1		1	1	1	2	2	2	2	2	2	2	2	2	2	1	2	1	1	2	1	1	2	2	2	1	2	2						2					2	1	1
02090	70	1				1	1		1		2	2	2	2	2	2	2	1	2	4	4	1	4	4	1	2				1	2	2	1	2	2	2						2					1	1	2
02107	71	1				1	1		1		1	2	1	2	2	2	2	2	2	1	1	1	1	1	1	1	1	2	1	1	1	2	1	2	2	1	1	1	2	1	2	2					1	2	1
02111	71	1				1	1		1		1	2	1	2	2	2	2	2	2	2	2	1	3	1	2	1	2		3	1	2	2	1	2	1	2						2					1	1	2
02125	72	1				1	1		1		1	1	2	2	2	2	2	2	2	1	3	3	3	1	2	2				1	2	2	1	2	2	1	2	1	2	1	2	2					1	1	2
02139	73	1				1	1		1		1	2	2	2	2	2	2	1	2	2	1	3	3	2	1	1	1	2	2	1	1	2	1	2	2	1	2	1	1	1	2	2					4	1	2
02143	74	1				1	1		1		2	2	2	2	2	2	2	1	2	4	4	1	1	4	2	1	2		1	2					2	2						2					1	1	1
02157	74	1				1	1		1		3	2	2	2	2	2	2	1	2	3	4	2	4	2	2	2				1	2	2	1	2	1	2						2					4	4	2
02161	74	1				1	1		1		1	2	2	2	2	2	2	1	2	1	1	1	1	1	1	1	1	2	1	1	2	2	1	2	1	1	2	2	2	2	1	2					1	1	1
02175	76	1				1	1		1		1	1	1	2	2	2	2	2	2	3	1	3	3	1	1	2				2					2	1	2	2	2	1	2	2					1	1	1
02189	79	1				1	1		1		2	2	2	2	2	2	2	1	2	4	4	4	4	4	2	2				1	2	2	1	2	2	3						3					1	1	2
02193	81	1				1	1		1		1	2	2	2	2	2	2	1	2	3	1	1	3	1	1	2				1	2	2	1	2	1	1	1	1	2	1	1	2					1	1	2
02200	81	1				1	1		1		1	1	2	2	2	2	2	2	2	1	2	2	3	1	1	1	2		2	1	2	2	1	2	1	2						2					2	2	1
02214	81	1				1	1		1		1	2	2	2	2	2	2	1	2	1	1	3	3	4	1	3				2					2	1	1	2	1	2	2	2					2	1	2
02228	84	1				1	1		1		2	2	2	2	2	2	2	1	2	1	1	1	1	4	1	1	1	2	1	1	2	2	1	2	1	1	2	1	2	2	1	2					1	1	2
02232	86	1				1	1		1		2	2	2	2	2	2	2	1	2	2	3	1	1	1	1	1	1	2	2	1	2	2	1	2	2	2						2					1	1	1
02246	65	1				1	1		1		1	2	2	2	2	2	2	1	2	3	3	3	3	1	1	1	1	5	2	1	2	2	1	2	2	1	1	2	2	1	2	2					1	1	2
02250	66	1				1	1		1		1	2	2	2	2	2	1	2	2	3	3	3	3	1	1	1	1	5	1	1	2	2	1	2	1	1	1	2	2	1	2	2					1	1	2
02282	66	1				1	1		1		1	2	1	2	2	2	2	2	2	1	1	1	1	1	1	1	1	5	2	1	2	2	1	2	2	1	1	2	2	1	1	2					1	1	2
02296	67	1				1	1		1		1	1	1	2	2	2	2	2	2	1	1	1	1	1	1	1	2		1	1	2	2	1	2	2	1	2	1	2	1	2	2					1	1	2
02303	67	1				1	1		1		1	2	2	2	2	2	2	1	2	3	3	3	3	3	1	1	1	5	1	1	2	1	1	2	1	1	1	1	2	1	1	1	2	2	1	2	1	1	2
02317	68	1				1	1		1		1	2	1	2	1	2	2	2	2	3	1	1	1	3	1	1	1	5	1	1	2	2	1	1	1	1	2	1	2	1	1	1	1	1	2	2	1	1	1
02321	68	1				1	4	1	1		1	1	2	2	2	1	2	2	2	2	1	1	1	1	2	1	1	5	1	1	1	2	1	2	1	1	1	1	1	1	1	1	1	1	2	2	1	1	2
02335	69	1				1	1		1		1	1	2	2	2	2	2	2	2	3	3	2	2	1	1	1	1	4	2	1	2	2	1	2	2	1	1	1	2	1	1	2					1	1	1
02349	70	1				1	1		1		1	1	1	2	2	2	2	2	2	2	2	2	2	2	1	1	1	5	1	1	1	2	1	2	1	1	2	2	2	1	2	2					1	1	2
02353	71	1				1	1		1		1	2	2	2	2	2	2	1	2	3	3	3	3	2	1	1	1	5	1	1	2	2	1	2	1	1	1	2	2	1	2	1	1	1	2	2	1	1	2
02367	73	1				1	1		1		1	2	2	2	2	2	2	1	2	1	1	1	1	1	1	1	1	5	1	1	2	2	1	2	2	1	1	1	2	1	1	3					1	1	2
02371	76	1				1	1		1		1	1	1	2	2	2	2	2	2	1	1	1	1	1	1	2				2					2	1	2	2	2	1	2	2					1	1	2
02385	71	1				1	1		1		1	1	2	2	2	2	2	2	2	3	3	3	3	1	2	1	2		2	1	2	2	1	1	2	1	1	1	1	1	1	2					1	1	2
02399	77	1				1	1		1		1	2	2	2	2	2	2	1	2	3	3	3	3	1	1	1	1	5	1	1	2	2	1	2	1	1	1	2	2	1	2	2					1	1	2
02406	77	1				1	1		1		1	2	2	2	2	2	1	2	2	3	3	3	3	2	2	1	1	5	1	1	1	2	1	2	1	1	1	2	2	2	2	2					1	1	2
02410	77	1				1	1		1		1	2	2	2	2	2	2	1	2	3	3	3	3	1	2	1	1	5	1	1	2	2	1	2	2	1	2	1	2	2	2	2					1	1	2
02424	78	1				1	1		1		1	2	2	2	2	2	2	1	2	3	4	4	4	4	1	1	1	5	1	1	2	2	1	1	1	1	2	1	2	2	1	2					1	1	2
02438	79	1				1	1		1		1	2	2	2	2	2	2	1	2	3	3	3	3	4	1	1	1	5	1	1	2	2	1	2	1	1	1	2	2	2	2	1	1	1	2	2	1	1	2
02442	82	1				1	1		1		1	1	2	2	2	2	2	2	2	2	3	3	3	1	2	2				1	2	2	1	2	2	1	2	2	2	1	2	2					1	1	1
02456	83	1				1	1		1		1	2	2	2	2	2	2	1	2	3	3	3	3	1	1	1	1	5	1	1	1	2	2	2	2	1	2	2	2	1	2	2					1	1	2
02460	88	1				1	1		1		1	2	2	2	2	2	2	1	2	3	3	3	3	3	2	1	1	5	1	1	2	2	1	2	2	1	1	2	2	1	2	1	2	1	2	2	1	1	2
03010	65	1				1	1		1		1	1	1	2	2	2	2	2	2	4	4	3	3	1	1	2				2					2	2						1	2	2	1	2	1	1	1
03024	65	1				1	1		1		1	2	2	2	2	2	2	1	2	3	4	3	4	4	2	2				2					2	1	2	1	2	2	2	2					1	1	1
03038	66	1				1	1		1		1	2	2	2	2	2	2	1	2	2	1	1	2	1	1	2				2					2	1	1	2	2	1	2	2					1	1	1
03056	67	1				1	1		1		1	2	2	2	2	2	2	1	2	4	1	1	2	1	1	1	2		1	2					2	2						2					1	1	2
03060	67	1				1	1		1		2	2	2	2	2	2	2	1	2	1	1	2	1	1	1	2				1	2	2	1	2	2	1	1	1	2	2	2	1	2	1	2	2	1	1	2
03074	68	1				1	1		1		1	2	2	2	2	2	2	1	2	2	1	1	1	1	1	1	1	2	1	1	1	2	1	2	1	1	1	1	2	1	1	1	1	1	2	2	1	1	2
03088	68	1				1	1		1		1	1	2	2	2	2	2	2	2	3	1	3	2	1	2	2				1	2	2	1	2	1	1	1	1	2	2	2	2					1	1	2
03092	71	1				1	1		1		1	2	2	2	2	2	2	1	2	3	1	1	3	1	1	1	1	2	1	1	1	1	1	2	1	1	1	2	2	2	1	2					1	1	2
03109	71	1				1	1		1		1	2	2	2	2	2	2	1	2	3	3	1	1	1	1	2				2					2	1	1	2	2	2	2	2					1	1	1
03113	73	1				1	1		1		1	2	2	2	2	2	2	1	2	2	1	1	4	1	1	2				2					2	1	1	2	2	1	2	2					1	1	2
03127	73	1				1	1		1		1	2	2	2	2	2	2	1	2	3	3	1	1	1	1	2				2					2	1	2	2	2	1	2	2					1	1	2
03145	74	1				1	1		1		1	2	2	2	2	2	2	1	2	2	2	1	1	1	1	2				2					2	1	1	2	2	1	2	2					1	1	1
03159	74	1				1	1		1		1	2	2	2	2	2	2	1	2	1	3	2	3	2	1	1	2		1	2					2	1	2	2	1	2	2	2					2	1	2
03163	75	1				1	1		1		1	1	2	2	2	2	2	2	2	1	1	1	1	1	1	2				1	1	2	1	2	2	1	1	1	2	1	2	2					1	1	2
03177	77	1				1	1		1		1	1	2	2	2	2	2	2	2	1	1	1	1	1	1	2				2					2	1	1	2	2	1	1	2					1	1	2
03181	79	1				1	1		1		1	1	2	2	2	2	2	2	2	2	2	1	3	1	1	2				2					2	1	1	2	2	2	2	2					1	1	2
03195	79	1				1	1		1		2	2	2	2	2	2	2	1	2	3	3	3	3	4	1	2				2					2	2						2					4	4	2
03202	79	1				1	1		1		2	2	2	2	2	2	2	1	2	3	3	3	3	1	2	1	2		2	2					1	1	2	2	1	2	1	2					1	1	2
03216	79	1				1	1		1		1	2	2	2	2	2	2	1	2	3	2	1	1	1	1	2				1	2	2	1	2	2	2						2					1	1	2
03220	79	1				1	1		1		1	1	1	2	2	2	2	2	2	2	3	3	3	2	2	2				2					2	2						2					1	1	1
03234	85	1				1	1		1		2	2	2	2	2	2	2	1	2	1	1	1	1	1	1	1	2		1	1	2	2	1	2	1	1	2	1	2	1	2	2					1	1	1
03266	65	1				1	1		1		1	2	2	2	2	2	2	1	2	1	4	1	4	1	1	1	1	1	2	2					2	1	1	2	2	1	2	2					1	1	2
03284	66	1				1	1		1		1	1	1	2	2	2	2	2	2	3	3	3	3	1	1	2				2					2	1	1	2	2	1	2	2					1	1	2
03298	67	1				1	1		1		1	2	2	2	1	2	2	2	2	2	1	2	1	1	1	1	1	1	1	1	2	2	1	2	2	1	2	1	1	1	2	1	1	2	2	2	1	1	1
03319	70	1				1	1		1		1	1	1	2	2	2	2	2	2	3	3	3	3	3	1	2				1	2	2	1	2	2	1	2	2	2	1	1	1	2	1	1	2	1	1	2
03323	71	1				1	1		1		1	2	1	2	2	2	2	2	2	3	3	3	3	1	2	1	2		1	2					2	1	2	2	2	1	2	2					1	1	1
03337	72	7	1			1	4	1	1		1	2	2	2	2	2	2	1	2	3	3	3	3	2	2	2				1	2	2	1	2	2	1	2	2	2	1	2	2					1	1	2
03341	74	1				1	4	1	1		1	1	2	2	2	2	2	2	2	1	1	1	1	1	1	2				2					2	1	1	2	2	1	2	1	1	2	2	2	2	2	1
03355	76	1				1	4	1	1		1	1	1	2	2	2	2	2	2	2	2	1	1	1	1	2				2					2	1	1	2	2	1	2	1	1	2	2	2	2	2	1
03369	78	1				1	4	1	1		1	1	2	2	2	2	2	2	2	3	3	1	1	1	1	2				2					2	2						2					2	3	1
03373	79	1				1	1		1		1	2	2	2	2	2	1	2	2	3	3	2	2	1	1	1	2		1	1	2	2	1	2	1	1	2	2	2	1	1	1	1	2	2	2	1	1	2
03387	79	1				1	4	1	1		1	2	2	2	2	2	2	1	2	1	3	1	3	3	1	2				2					2	3						2					1	1	2
03391	79	1				1	4	1	1		1	2	2	2	2	2	2	1	2	1	4	1	4	1	1	1	2		1	1	2	2	1	2	1	1	2	2	2	1	2	3					1	1	2
03408	81	1				1	4	1	1		1	2	2	2	2	2	1	2	2	1	1	1	1	1	2	2				2					2	2						2					1	1	1
03412	82	1				1	1		1		1	2	2	2	2	2	1	2	2	3	2	3	3	1	2	1	1	1	1	1	1	2	1	2	2	1	2	2	2	1	2	2					1	1	2
03426	83	1				1	4	1	1		1	2	2	2	2	2	2	1	2	1	4	4	4	1	1	2				2					2	2						2					1	1	2
03430	78	1				1	4	1	1		1	1	1	2	2	2	2	2	2	4	4	3	3	1	1	2				1	2	2	1	2	2	1	2	2	2	1	1	2					1	1	2
03444	90	1				1	1		1		1	2	2	2	2	2	2	1	2	3	3	3	3	1	2	2				2					2	1	2	2	2	1	2	2					1	4	2
03458	91	7	1			1	4	1	1		1	2	2	2	2	2	2	1	2	1	1	1	1	1	1	2				1	2	2	1	2	1	1	2	2	2	1	1	2					1	1	2
04012	74	1				1	1		1		1	2	1	2	2	2	2	2	2	1	1	1	1	1	2	2				2					2	1	2	2	2	1	2	2					1	1	2
04026	79	1				1	4	1	1		1	1	2	2	2	2	2	2	2	3	3	3	3	1	1	1	1	1	1	1	2	2	1	2	1	1	2	2	2	1	2	3					1	1	2
04030	73	1				1	4	1	1		1	1	2	2	1	2	2	2	2	1	2	3	3	1	1	1	1	1	1	1	2	2	1	2	1	1	2	2	2	1	2	2					1	1	1
04044	75	1				1	1		1		1	2	2	2	2	2	2	1	2	4	3	3	3	2	1	2				1	2	2	1	2	1	1	2	2	2	1	2	3					1	1	2
04058	75	1				1	1		1		1	2	2	2	2	2	2	1	2	2	2	3	3	1	1	1	2		1	3					1	1	2	2	2	1	1	1	2	1	2	2	1	1	2
04062	76	1				1	1		1		2	2	2	2	2	2	2	1	2	2	2	2	2	1	2	2				2					2	1	2	2	2	1	2	2					2	1	2
04076	81	1				1	1		1		2	2	2	2	2	2	2	1	2	3	2	3	2	2	1	2				2					2	2						2					2	2	2
04080	77	1				1	4	1	1		1	1	1	2	2	2	2	2	2	3	3	3	3	1	1	1	1	1	1	1	1	2	2	2	1	1	1	1	1	1	1	2					1	1	1
04094	77	1				1	1		1		1	2	1	2	2	2	2	2	2	3	3	3	1	1	2	1	1	1	1	1	1	2	1	2	1	1	2	2	2	1	2	1	2	1	2	2	1	1	2
04115	77	1				1	1		1		1	1	1	2	2	2	2	2	2	3	3	3	3	1	1	1	1	1	1	1	1	1	2	2	1	1	1	1	1	1	1	2					1	1	1
04129	80	1				1	1		1		1	1	1	2	2	2	2	2	2	1	1	1	1	1	1	1	2		1	1	2	2	1	1	1	1	2	1	2	1	1	2					1	1	2
04133	80	1				1	1		1		2	2	2	2	2	2	2	1	2	3	4	2	2	2	1	2				1	2	2	1	2	1	1	2	2	2	2	1	2					1	1	2
04147	80	1				1	4	1	1		1	2	2	2	2	2	2	1	2	3	3	3	3	1	1	2				1	2	2	1	2	1	2						2					1	1	2
04179	80	7	1			1	1		1		1	2	2	2	2	2	2	1	2	1	1	1	1	1	1	1	2		1	2					2	2						2					1	1	1
04183	82	1				1	1		1		1	2	2	2	2	2	2	1	2	2	1	2	1	1	1	2				2					2	1	1	2	2	1	2	2					1	2	2
04197	82	1				1	1		1		1	2	2	2	2	2	2	1	2	4	4	4	4	1	2	1	1	1	2	2					2	1	2	2	2	2	1	2					1	1	2
04204	83	1				1	4	1	1		1	1	1	2	2	2	2	2	2	3	3	3	3	1	1	1	2		1	1	2	1	1	2	2	1	1	1	1	1	2	2					1	1	1
04218	82	1				1	1		1		1	1	2	2	2	2	2	2	2	1	1	2	2	1	1	3				2					2	1	2	2	2	1	1	2					1	1	2
04222	82	1				1	1		1		1	2	2	2	2	2	2	1	2	3	2	1	1	1	2	1	1	1	3	2					2	1	2	1	2	2	2	2					1	1	2
04236	86	1				1	1		1		1	2	2	2	2	2	2	1	2	2	2	1	2	1	2	2				2					2	1	2	2	2	1	2	2					1	1	2
05028	65	1				1	1		1		1	2	2	2	2	1	2	2	2	3	3	3	3	1	1	1	1	5	1	1	2	2	1	2	1	1	2	1	2	1	2	1	2	1	2	2	1	1	2
05032	66	1				1	1		1		1	2	2	2	2	2	2	1	2	2	2	2	2	2	1	1	1	5	1	1	2	2	1	2	1	1	2	1	2	2	1	1	1	1	2	2	1	1	2
05046	66	1				1	1		1		1	2	2	2	2	2	2	1	2	3	3	3	3	2	1	1	2		2	1	2	2	1	2	2	1	2	1	2	2	2	2					1	1	1
05050	65	1				1	1		1		2	2	2	2	2	2	2	1	2	2	2	3	2	1	2	1	2		1	1	2	2	1	2	1	1	2	2	2	2	1	2					1	1	2
05064	67	1				1	1		1		1	2	2	2	1	2	2	2	2	1	1	2	2	1	2	2				1	2	2	1	2	2	1	2	2	1	2	2	2					1	1	2
05078	68	1				1	1		1		1	1	1	2	2	2	2	2	2	3	3	3	3	3	1	1	2		2	1	2	2	1	2	2	1	1	2	2	1	2	2					1	1	2
05082	68	1				1	1		1		1	1	1	2	2	2	2	2	2	3	3	3	3	1	1	1	2		1	1	2	2	1	2	2	1	2	1	2	1	2	1	1	2	1	2	1	1	2
05096	68	1				1	1		1		1	1	2	2	2	2	2	2	2	3	3	2	2	1	1	1	2		1	1	2	2	1	2	2	1	2	1	2	2	2	2					1	1	2
05103	68	1				1	1		1		1	1	2	2	2	2	2	2	2	2	2	2	2	1	1	1	1	5	1	1	1	2	1	2	1	1	2	1	2	1	1	1	1	2	1	2	1	1	2
05117	68	1				1	1		1		1	1	2	2	2	2	2	2	2	3	2	2	2	1	2	2				2					2	1	2	2	2	1	2	2					1	1	2
05121	69	1				1	1		1		1	2	2	2	2	2	2	1	2	3	2	3	2	1	1	1	1	5	1	1	1	2	1	2	1	1	1	2	2	1	2	1	1	2	2	2	1	1	2
05135	70	1				1	1		1		2	2	2	2	2	2	2	1	2	3	3	3	3	3	2	1	1	5	2	2					2	2						2					1	1	2
05149	71	1				1	1		1		1	2	2	2	2	2	2	1	2	4	4	4	4	2	1	2				2					2	1	2	2	2	1	2	3					1	4	2
05153	71	1				1	1		1		3	2	2	2	2	2	2	1	2	3	3	3	3	2	2	2				1	2	2	1	2	2	1	2	1	2	2	2	2					1	1	2
05167	72	1				1	1		1		1	2	2	2	2	2	2	1	2	3	3	3	3	3	1	1	1	5	1	1	2	2	1	2	2	1	2	1	2	2	1	2					1	1	2
05171	73	1				1	1		1		1	2	2	2	2	2	2	1	2	3	3	3	3	2	1	1	2		1	1	2	2	1	2	1	1	2	1	2	2	1	2					1	2	2
05185	75	7	1			1	1		1		1	2	2	2	2	2	2	1	2	3	3	3	3	4	1	1	2		1	1	2	2	1	2	1	1	1	2	2	1	2	3					1	1	2
05199	77	7	1			1	1		1		1	2	2	2	2	2	2	1	2	2	3	1	3	1	1	1	1	5	1	1	2	2	1	2	1	2						2					1	1	2
05206	80	1				1	1		1		1	2	2	2	2	2	2	1	2	2	3	3	3	3	2	1	2		1	1	2	2	1	2	2	2						2					1	1	2
05210	81	1				1	1		1		1	1	2	2	2	2	2	2	2	3	2	2	2	1	1	1	1	5	1	1	2	2	1	2	2	1	1	2	2	2	2	2					1	1	2
05224	88	1				1	1		1		1	1	1	2	2	2	2	2	2	2	2	2	2	2	1	1	2		1	1	2	2	1	2	1	1	2	1	2	2	1	2					1	1	1
05238	93	1				1	1		1		2	2	2	2	2	2	2	1	2	3	3	3	3	1	1	1	2		2	1	2	2	1	2	1	2						2					1	1	2
05242	66	1				1	1		1		1	1	2	2	2	2	2	2	2	1	1	1	1	1	1	2				2					2	1	2	1	2	1	2	2					1	1	2
05256	66	1				1	1		1		1	2	2	2	2	2	2	1	2	3	3	3	3	1	2	2				1	2	2	1	2	2	3						2					1	1	2
05260	66	1				1	1		1		2	2	2	2	2	2	2	1	2	3	4	4	4	4	1	2				1	2	2	1	2	2	2						3					3	1	2
05274	67	1				1	1		1		1	2	2	2	2	1	2	2	2	3	3	3	3	1	1	1	1	5	1	1	2	2	1	2	2	1	2	2	2	1	2	2					1	1	2
05288	68	1				1	1		1		1	2	2	2	2	2	2	1	2	4	3	3	3	4	1	1	1	5	2	1	2	2	1	2	1	1	1	1	2	1	2	2					1	1	2
05292	68	1				1	1		1		1	2	2	2	2	2	2	1	2	4	4	3	3	4	1	1	1	5	2	1	2	2	1	2	1	1	2	2	2	1	2	2					1	1	2
05309	68	1				1	1		1		1	2	2	2	2	2	2	1	2	4	3	4	3	3	2	1	1	4	1	1	2	2	1	2	1	1	1	1	2	1	2	1	2	1	2	2	1	1	2
05313	69	1				1	1		1		1	2	2	2	2	2	2	1	2	4	4	4	4	4	1	2				2					2	1	2	2	2	1	2	2					1	1	2
05327	69	1				1	1		1		1	2	2	2	2	2	2	1	2	4	3	4	3	3	1	1	2		2	2					2	1	2	1	2	1	1	2					1	1	2
05331	69	1				1	1		1		1	2	2	2	2	2	2	1	2	2	1	2	1	1	1	2				2					2	1	2	2	2	1	2	2					1	1	2
05359	71	1				1	1		1		1	2	2	2	2	2	2	1	2	3	3	3	3	1	1	1	1	5	2	1	2	2	1	2	1	1	1	2	2	1	2	3					1	1	2
05363	71	1				1	1		1		1	1	1	2	2	2	2	2	2	2	3	2	3	1	2	2				1	2	2	1	2	2	1	2	2	2	1	2	1	1	1	2	2	1	1	2
05377	72	1				1	1		1		1	2	1	2	2	2	2	2	2	3	3	3	3	1	1	1	1	5	1	1	2	2	1	2	2	1	2	2	2	1	2	2					1	1	2
05381	74	1				1	1		1		1	1	1	2	2	2	2	2	2	3	3	3	3	1	1	1	2		2	1	2	2	1	2	2	1	2	2	2	1	2	2					1	1	2
05395	74	1				1	1		1		1	2	2	2	2	2	1	2	2	3	3	3	3	1	1	2				1	2	2	1	2	1	1	2	2	2	1	2	1	2	2	1	2	1	1	2
05402	75	1				1	1		1		1	1	1	2	2	2	2	2	2	3	2	3	2	1	1	1	2		2	1	2	2	1	2	2	1	2	2	2	1	2	2					1	1	2
05416	76	1				1	1		1		1	2	1	2	2	2	2	2	2	3	2	3	2	1	1	1	1	5	1	1	2	2	1	2	2	1	1	2	2	1	2	2					1	1	2
05420	77	1				1	1		1		1	1	1	2	2	2	2	2	2	3	3	3	3	3	2	1	1	5	1	1	2	2	1	2	2	1	2	1	2	2	1	2					1	1	1
05434	78	1				1	1		1		1	2	2	2	2	2	2	1	2	4	4	4	4	1	1	1	2		1	2					2	1	1	1	2	1	1	2					1	1	2
05448	79	1				1	1		1		1	2	2	2	2	2	2	1	2	4	4	4	4	4	1	2				2					2	1	1	2	2	1	2	2					1	1	2
05452	81	1				1	1		1		1	2	2	2	2	2	2	1	2	4	4	4	4	4	1	1	1	5	2	1	2	2	1	2	1	1	1	1	2	1	1	2					1	1	2
05466	84	1				1	1		1		2	2	2	2	2	2	2	1	2	2	2	2	2	1	1	1	1	4	1	1	2	2	1	2	1	1	2	2	2	2	1	2					1	1	2
06016	66	2	1			1	1		1		1	2	2	2	2	2	2	1	2	1	1	3	3	1	2	2				1	1	2	1	2	2	1	1	2	2	1	2	2					1	1	2
06020	68	1				1	1		1		1	1	2	2	2	2	1	2	2	3	4	3	4	1	1	1	2		2	2					2	1	1	2	2	1	2	2					1	1	2
06034	69	1				1	1		1		1	2	2	2	2	2	2	1	2	3	2	3	3	1	2	1	2		2	2					2	1	1	1	1	1	2	1	1	1	2	2	1	1	1
06048	69	1				1	1		1		1	2	2	2	2	2	2	1	2	2	2	1	1	2	1	1	2		1	1	2	2	1	2	2	1	2	1	2	2	2	2					1	1	1
06052	71	1				1	1		1		2	2	1	2	2	2	2	2	2	2	3	2	4	4	2	1	2		2	2					2	2						2					4	1	2
06066	71	1				1	1		1		1	2	2	2	2	2	1	2	2	3	3	3	4	1	1	2				2					1	1	2	2	2	1	2	2					1	1	2
06070	73	1				1	1		1		2	2	2	2	2	2	2	1	2	2	1	1	1	5	1	2				1	2	2	1	2	2	1	1	1	2	1	1	2					1	1	1
06084	72	1				1	1		1		1	2	2	2	2	2	2	1	2	3	2	1	1	1	1	1	2		2	2					2	1	1	1	2	2	2	2					1	1	1
06098	73	1				1	1		1		1	2	2	2	2	2	2	1	2	4	3	3	3	4	1	2				2					2	1	1	1	2	2	2	3					4	4	2
06105	73	1				1	1		1		1	2	2	2	2	2	2	1	2	2	1	1	1	4	1	2				2					2	2						2					1	1	2
06119	74	1				1	1		1		1	2	2	2	2	2	1	2	2	4	4	3	3	1	1	1	2		2	1	2	2	1	2	1	1	1	1	1	1	1	2					1	3	2
06123	76	1				1	1		1		1	2	2	2	2	2	2	1	2	3	3	3	3	3	1	2				2					2	2						2					4	4	2
06137	78	1				1	1		1		1	1	2	2	2	2	2	2	2	2	3	3	4	1	2	1	2		2	2					2	2						2					4	4	2
06141	79	1				1	1		1		2	2	2	2	2	2	2	1	2	4	2	1	1	1	1	2				2					2	1	1	2	2	2	2	2					1	1	1
06169	79	1				1	1		1		2	2	2	2	2	2	2	1	2	1	3	3	3	1	2	2				1	2	2	1	2	1	1	1	2	2	1	2	2					1	1	2
06173	79	1				1	1		1		1	2	2	2	2	2	2	1	2	3	3	3	3	3	1	2				2					2	2						2					5	1	2
06187	80	1				1	1		1		2	2	2	2	2	2	2	1	2	2	4	2	2	1	2	2				2					2	2						2					1	4	1
06191	82	1				3	1		1		3	2	2	2	2	2	2	1	2	3	4	1	3	4	1	2				2					2	2						2					4	4	2
06212	83	7	1			1	1		1		2	1	2	2	2	2	2	2	2	3	3	3	3	4	2	2				2					2	3						3					1	1	2
06226	84	1				1	1		1		2	2	2	2	2	2	2	1	2	3	3	3	3	4	2	2				2					2	2						2					4	4	2
06244	65	1				1	1		1		1	2	2	2	2	2	2	1	2	3	2	3	3	1	1	1	2		1	1	1	2	1	2	1	1	2	2	2	1	2	2					1	1	2
06262	66	1				1	1		1		1	2	2	2	2	2	2	1	2	2	2	2	2	2	2	2				1	2	2	1	2	1	1	2	1	2	2	1	2					1	1	2
06276	67	1				1	1		1		2	2	2	2	2	2	2	1	2	3	3	2	2	2	1	3				3					2	2						2					4	4	2
06280	67	1				1	1		1		1	2	2	2	2	2	2	1	2	4	4	1	1	2	1	1	1	4	3	1	2	2	1	2	1	1	2	2	2	1	2	2					1	1	2
06294	69	1				1	1		1		1	2	2	2	2	2	1	2	2	1	1	2	2	1	2	2				2					2	2						2					1	1	2
06301	70	1				1	1		1		1	2	2	2	2	2	2	1	2	3	3	3	3	1	1	2				2					2	1	1	2	2	1	2	2					1	1	2
06315	71	1				1	1		1		1	2	2	2	2	2	2	1	2	4	4	1	1	2	2	1	1	4	2	1	2	2	1	2	2	1	2	2	2	1	2	2					1	1	2
06329	71	1				1	1		1		2	2	2	2	2	2	2	1	2	3	3	3	3	4	1	2				2					2	2						2					4	4	2
06333	71	1				1	1		1		1	2	2	2	2	2	2	1	2	3	3	3	3	4	1	2				2					2	1	2	2	2	1	2	3					4	1	2
06347	72	1				1	1		1		1	2	2	2	2	2	2	1	2	2	4	3	4	4	1	1	2		1	2					2	2						2					1	1	2
06351	72	1				1	1		1		1	2	2	2	2	2	2	1	2	2	1	2	2	1	1	2				2					2	1	2	2	2	1	2	2					1	1	2
06365	72	1				1	1		1		1	1	1	2	2	2	2	2	2	3	3	3	3	1	1	2				2					1	1	2	1	2	1	2	2					1	1	2
06379	72	1				1	1		1		1	2	2	2	2	2	2	1	2	4	1	4	1	1	1	2				2					2	1	2	2	2	2	1	2					1	2	2
06383	76	1				1	1		1		1	2	2	2	2	2	2	1	2	3	3	3	3	1	1	1	2		2	2					2	1	1	2	2	2	2	2					1	1	2
06397	76	1				1	1		1		1	2	2	2	2	2	2	1	2	2	2	2	2	2	1	2				2					2	1	1	2	2	1	2	2					1	1	2
06418	76	1				1	1		1		1	2	2	2	2	2	2	1	2	3	2	2	2	2	2	2				1	2	2	1	2	1	1	2	1	2	2	1	2					1	1	2
06422	79	1				1	1		1		1	2	2	2	2	2	2	1	2	2	2	2	2	2	1	2				2					2	1	2	2	2	1	2	2					2	2	2
06436	79	1				1	1		1		2	1	2	2	2	2	2	2	2	4	1	3	1	2	1	2				2					2	3						2					1	1	2
06440	79	1				1	1		1		2	2	2	2	2	2	2	1	2	3	3	3	3	1	1	1	1	4	2	1	1	2	2	2	2	2						2					1	1	2
06454	80	1				1	1		1		1	2	2	2	2	2	2	1	2	1	2	1	1	1	2	2				2					2	1	1	2	2	1	2	2					1	1	1
06468	82	1				1	1		1		2	2	2	2	2	2	2	1	2	3	3	3	3	1	2	2				2					2	2						2					2	2	2
07018	65	1				1	1		1		1	1	2	2	2	2	2	2	2	3	4	3	3	4	1	2				2					2	2						2					1	1	2
07022	72	1				1	1		1		2	2	2	2	2	2	2	1	2	3	3	3	3	3	2	2				2					2	2						2					4	4	2
07036	66	1				1	1		1		1	2	2	2	2	2	1	2	2	3	3	3	3	1	2	2				2					2	1	1	2	2	1	2	2					1	1	2
07040	66	1				1	1		1		1	2	2	2	2	2	2	1	2	1	3	2	3	3	1	2				2					2	1	2	1	2	1	2	2					1	1	2
07054	67	1				1	1		1		1	1	2	2	2	2	1	2	2	2	2	2	2	1	1	1	1	2	1	1	1	2	2	2	2	1	2	2	2	2	1	2					1	1	2
07068	68	1				1	1		1		1	2	2	2	2	2	2	1	2	2	3	3	3	1	2	2				2					2	1	1	1	2	2	2	2					1	1	2
07072	68	1				1	1		1		1	2	2	2	2	2	2	1	2	3	2	3	2	4	1	2				1	2	2	1	2	1	1	1	2	2	2	2	2					1	2	2
07086	70	1				1	1		1		1	1	1	2	2	2	2	2	2	1	2	1	3	1	1	3				1	2	1	2	2	2	1	1	2	2	2	2	2					1	1	2
07090	70	1				1	1		1		1	1	2	2	2	2	2	2	2	2	3	3	3	1	1	2				1	2	2	1	2	1	1	1	1	2	2	2	2					1	1	2
07107	72	1				1	1		1		1	2	2	2	2	2	2	1	2	4	3	2	3	2	1	2				2					2	1	2	2	2	1	2	2					4	1	2
07111	72	1				1	1		1		1	2	2	2	2	2	1	2	2	3	3	3	3	3	2	2				2					2	1	1	1	2	2	2	2					1	1	2
07125	71	1				1	1		1		1	2	2	2	2	2	2	1	2	3	4	4	4	1	1	2				2					2	1	2	1	2	2	1	2					1	1	2
07139	73	1				1	1		1		2	2	2	2	2	2	2	1	2	3	3	3	3	2	1	1	1	2	2	1	2	2	1	2	1	2						2					1	1	2
07157	78	1				1	1		1		1	1	2	2	2	2	2	2	2	2	2	1	1	1	2	2				2					2	1	1	2	2	1	2	2					1	1	2
07161	80	1				1	1		1		1	1	2	2	2	2	2	2	2	4	2	4	4	1	2	2				2					2	1	2	1	2	2	2	2					1	1	2
07175	81	1				1	1		1		1	1	1	2	2	2	2	2	2	4	3	3	3	1	1	2				2					2	1	2	2	2	2	1	2					1	1	2
07189	80	1				1	1		1		2	2	2	2	2	2	2	1	2	2	4	4	4	1	1	2				2					2	2						2					4	1	2
07200	86	1				1	1		1		1	1	2	2	2	2	2	2	2	1	1	1	1	1	2	2				1	2	2	1	2	2	1	1	1	2	2	2	2					1	1	1
07214	86	1				1	1		1		2	2	2	2	2	2	2	1	2	3	3	2	2	4	2	2				2					2	2						2					4	2	2
07228	92	1				1	1		1		2	1	2	2	2	2	2	2	2	2	2	1	1	1	1	2				2					2	2						2					1	1	2
07232	95	1				1	1		1		1	2	2	2	2	2	2	1	2	3	3	1	1	4	2	2				2					2	2						2					4	4	2
07246	66	1				1	1		1		2	2	2	2	2	2	2	1	2	1	1	1	1	1	2	1	1	5	1	1	2	2	1	2	2	1	2	1	2	2	2	2					1	1	2
07250	67	1				1	1		1		2	2	2	2	2	2	2	1	2	4	4	4	4	4	1	1	1	5	1	3					3	3						2					1	1	2
07264	67	1				1	1		1		1	2	2	2	2	2	2	1	2	3	2	3	3	1	1	1	2		2	2					2	2						2					1	1	2
07278	67	1				1	1		1		1	2	2	2	2	2	2	1	2	1	1	3	3	1	2	1	1	5	1	1	2	2	1	2	1	2						3					1	1	2
07296	68	1				1	1		1		1	2	2	2	2	2	2	1	2	2	3	3	3	1	1	1	1	5	2	1	2	2	1	2	1	1	1	1	2	1	2	1	1	2	2	2	1	1	2
07303	68	1				1	4	1	1		1	1	2	2	2	2	2	2	2	3	1	3	1	1	1	1	1	5	1	1	2	2	1	2	1	1	1	1	2	1	2	2					1	1	2
07317	68	7	1			1	4	1	1		1	2	2	2	1	2	2	2	2	3	3	3	3	1	2	2				1	2	2	1	2	2	1	2	2	2	1	2	2					2	1	2
07335	69	1				1	4	1	1		1	1	2	2	2	2	2	2	2	3	3	3	3	1	1	1	1	5	1	1	2	1	1	2	2	1	1	2	2	1	1	1	1	2	2	2	1	1	2
07353	69	1				1	1		1		1	2	2	2	2	2	2	1	2	1	1	3	3	1	1	1	1	5	1	1	2	2	1	2	1	1	2	2	2	1	1	2					1	1	2
07367	70	7	1			1	1		1		1	1	2	2	2	2	2	2	2	3	3	3	3	1	1	2				1	2	2	1	2	1	2						3					1	4	1
07399	75	1				1	1		1		1	1	2	2	2	2	2	2	2	1	1	1	1	1	1	1	1	5	1	1	2	2	1	2	2	1	2	1	2	1	2	1	2	1	2	2	1	1	2
07406	75	1				1	1		1		1	2	2	2	2	2	2	1	2	3	2	3	2	1	1	1	1	5	1	1	1	2	1	2	1	1	2	1	2	2	2	1	1	2	1	2	1	1	2
07410	75	1				1	1		1		1	2	2	2	2	2	2	1	2	1	1	1	1	1	2	2				1	2	2	1	2	1	1	1	1	2	1	1	2					1	1	2
07424	79	1				1	1		1		1	2	2	2	2	2	2	1	2	4	4	4	4	4	2	3				2					2	2						2					4	4	2
07438	81	1				1	1		1		1	2	1	2	2	2	2	2	2	3	3	3	3	3	2	1	1	5	1	1	2	2	1	2	1	1	2	2	2	2	1	1	1	1	2	2	1	1	2
07442	83	1				1	1		1		1	1	1	2	2	2	2	2	2	1	2	2	2	1	1	1	1	5	1	1	1	2	1	2	1	1	1	1	2	1	2	2					1	1	2
07456	85	1				1	1		1		1	2	1	2	2	2	2	2	2	2	2	2	2	2	2	1	1	5	1	1	2	2	1	2	1	1	1	2	2	1	1	1	1	1	2	2	1	1	2
07460	90	1				1	1		1		1	2	2	2	2	2	2	1	2	2	2	2	2	1	2	1	2		2	1	2	2	1	2	1	1	1	1	2	2	1	2					1	1	2
07488	66	1				1	1		1		1	1	2	2	2	2	2	2	2	3	3	3	3	3	2	1	1	5	1	1	2	2	1	2	1	1	1	1	2	1	2	2					1	1	2
07492	67	1				1	1		1		1	2	2	2	2	2	2	1	2	4	4	4	4	4	1	1	1	5	1	1	2	2	1	2	1	1	2	1	2	2	1	2					1	1	1
07513	68	1				1	1		1		1	2	2	2	2	2	2	1	2	3	3	3	2	1	2	2				2					2	2						2					2	2	2
07527	70	1				1	1		1		1	2	2	2	2	2	1	2	2	1	1	3	1	1	1	2				2					2	1	1	2	2	1	1	1	1	2	2	2	1	1	2
07531	72	1				1	1		1		1	1	2	2	2	2	2	2	2	3	2	2	2	1	2	1	1	5	1	1	2	2	1	2	2	1	2	1	2	2	2	2					1	1	2
07545	73	1				1	1		1		1	2	2	2	2	2	2	1	2	1	1	1	1	1	1	1	1	5	1	1	2	2	1	2	1	1	2	1	2	2	1	2					1	1	2
07559	73	1				1	1		1		1	2	2	2	2	2	2	1	2	3	4	1	1	4	1	1	1	5	1	1	2	2	1	2	2	1	2	2	2	1	2	2					1	1	2
07563	73	1				1	1		1		1	1	1	2	2	2	2	2	2	3	2	3	2	1	1	2				1	2	2	1	2	2	1	1	2	2	2	2	2					2	2	2
07577	73	1				1	1		1		1	1	1	2	2	2	2	2	2	2	3	2	3	1	1	1	1	5	1	1	1	2	1	2	1	1	2	1	2	1	2	2					1	1	2
07581	74	1				1	1		1		1	2	2	2	2	2	2	1	2	2	3	2	3	1	2	1	1	5	1	1	2	2	1	2	2	1	2	2	2	1	2	2					1	1	2
07595	74	1				1	1		1		1	2	2	2	2	2	2	1	2	3	3	3	3	1	1	1	2		1	1	2	2	1	2	1	1	1	2	2	1	2	2					1	1	2
07616	76	1				1	1		1		1	2	2	2	2	1	2	2	2	3	1	3	3	2	1	1	1	5	1	1	2	2	1	2	1	1	2	2	2	1	2	2					1	1	2
07620	76	1				1	1		1		1	2	2	2	2	2	2	1	2	3	3	3	3	3	1	1	1	5	1	1	2	2	1	2	1	1	1	1	2	1	1	2					1	1	1
07634	77	1				1	1		1		1	1	1	2	2	2	2	2	2	2	2	2	2	1	1	1	2		1	1	2	2	1	2	2	1	2	2	2	2	1	2					1	1	1
07648	77	1				1	1		1		1	2	2	2	2	2	2	1	2	2	2	2	2	1	1	2				2					2	2						2					4	4	2
07652	78	1				1	1		1		1	1	1	2	2	2	2	2	2	2	2	2	2	1	1	2				2					2	1	2	2	2	2	1	2					1	1	1
07666	79	1				1	1		1		1	2	2	2	2	2	2	1	2	3	2	1	1	4	1	2				1	2	2	1	2	1	1	1	1	2	1	1	2					1	1	2
07670	80	1				1	1		1		1	1	1	2	2	2	2	2	2	3	2	3	2	1	1	1	2		1	1	2	2	1	2	2	1	2	1	2	1	2	2					1	1	2
07684	82	1				1	1		1		2	2	2	2	2	2	2	1	2	2	3	1	2	1	2	1	2		1	1	2	2	1	2	1	1	2	1	2	1	1	2					1	1	2
07698	84	1				1	1		1		1	2	2	2	2	2	2	1	2	1	1	1	1	1	2	1	1	5	1	1	2	2	1	2	1	1	2	1	2	2	1	2					1	1	2
08010	65	1				1	1		1		2	1	2	2	2	2	2	2	2	2	2	2	2	1	1	1	2		1	2					2	2						2					1	1	1
08024	66	1				1	1		1		1	1	2	2	2	2	2	2	2	2	3	2	3	1	1	1	2		1	1	2	2	1	2	2	1	2	2	2	1	1	2					1	1	2
08038	66	1				1	1		1		1	2	2	2	2	2	2	1	2	1	1	2	1	1	2	1	2		1	1	2	2	1	2	1	1	1	1	2	2	2	2					1	1	1
08042	66	1				1	1		1		1	2	2	2	2	2	2	1	2	3	3	3	3	1	1	1	1	5	1	1	2	2	1	2	2	1	1	2	2	1	2	1	2	2	1	2	1	1	2
08056	67	1				1	1		1		1	1	2	2	2	2	2	2	2	1	1	1	1	1	1	1	2		2	1	2	2	1	2	2	1	1	2	2	2	2	1	1	2	2	2	1	1	2
08060	68	1				1	1		1		1	2	2	2	2	2	2	1	2	4	4	2	3	4	1	1	2		1	1	2	1	2	2	1	2						2					2	1	2
08074	68	1				1	1		1		1	2	2	2	2	2	2	1	2	2	3	3	3	2	2	1	1	1	2	1	2	2	1	2	2	1	1	2	2	2	2	2					1	1	2
08088	69	1				1	1		1		1	1	1	2	2	2	2	2	2	2	2	2	2	1	2	1	1	1	2	1	2	2	1	2	2	1	1	2	2	1	2	2					1	1	1
08092	69	1				1	1		1		1	1	1	2	2	2	2	2	2	2	2	2	2	1	1	2				2					2	1	1	1	2	1	2	2					1	1	2
08109	70	1				1	1		1		1	2	2	2	2	2	2	1	2	2	2	1	1	1	1	1	2		2	2					2	2						2					1	2	2
08113	70	1				1	1		1		1	1	2	2	2	2	2	2	2	2	1	1	1	1	1	2				1	2	2	1	2	2	1	2	2	2	1	2	2					1	1	2
08127	70	7	1			1	1		1		1	1	2	2	2	2	2	2	2	3	3	3	3	1	2	1	1	1	1	1	2	2	1	2	2	1	2	2	2	1	2	2					1	1	2
08145	71	1				1	1		1		1	2	2	2	2	2	2	1	2	3	3	3	3	4	1	1	1	1	2	1	2	2	1	2	1	1	2	2	2	1	1	2					1	1	2
08159	71	1				1	1		1		1	2	2	2	2	2	2	1	2	1	1	1	1	1	1	1	1	1	1	1	1	1	1	2	1	1	1	1	1	1	2	2					1	1	1
08163	72	1				1	1		1		1	2	2	2	2	2	2	1	2	1	1	1	1	1	1	1	1	5	1	1	2	2	1	1	1	1	2	2	2	2	1	1	1	2	2	2	1	1	2
08177	74	1				1	1		1		1	1	1	2	2	2	2	2	2	3	3	3	3	1	1	2				2					2	1	2	2	2	1	2	2					1	1	2
08181	75	1				1	1		1		1	2	2	2	2	2	2	1	2	2	1	2	1	2	1	2				2					2	1	1	1	2	1	2	2					1	1	1
08195	77	1				1	1		1		1	2	2	2	2	2	2	1	2	2	2	2	2	1	1	1	2		2	2					2	1	2	2	2	1	2	2					1	1	2
08202	77	1				1	1		1		1	2	2	2	2	2	2	1	2	3	1	1	1	1	1	1	1	5	1	1	2	2	1	2	1	1	2	2	2	2	1	2					1	1	2
08216	78	1				1	1		1		1	1	1	2	2	2	2	2	2	3	3	3	3	4	2	2				1	2	1	2	2	1	1	1	2	2	2	2	2					4	4	1
08220	78	1				1	1		1		1	1	2	2	2	2	2	2	2	2	2	2	2	1	2	2				2					2	1	1	2	2	1	2	3					1	1	2
08234	85	1				1	1		1		1	2	2	2	2	2	2	1	2	4	3	4	3	1	1	1	2		2	3					3	3						3					1	1	2
08248	65	1				1	1		1		1	2	2	2	2	2	2	1	2	1	1	1	1	1	2	2				1	2	2	1	2	2	1	2	2	2	1	1	2					1	1	1
08252	66	1				1	1		1		1	2	1	2	2	2	2	2	2	3	3	3	3	1	1	1	2		1	1	2	2	1	2	1	1	1	1	2	1	2	2					1	1	1
08266	66	1				1	1		1		1	2	2	2	2	2	2	1	2	3	2	3	2	1	1	3				1	2	2	1	2	2	1	1	2	2	1	2	2					1	2	2
08270	66	1				1	1		1		1	1	2	2	2	2	2	2	2	2	3	3	1	1	1	1	1	2	1	1	2	2	1	2	1	1	2	1	2	1	2	1	1	2	2	2	1	1	2
08284	67	1				1	1		1		1	1	1	2	2	2	2	2	2	2	2	2	2	1	2	2				1	2	2	1	2	1	1	1	2	2	1	2	2					1	1	2
08305	68	1				1	1		1		1	1	2	2	2	2	2	2	2	1	2	1	2	1	1	2				2					2	1	1	2	2	1	2	2					1	1	2
08319	68	1				1	1		1		1	2	2	2	2	2	2	1	2	2	3	3	3	1	2	2				2					2	1	1	2	2	1	2	2					1	1	2
08323	69	1				1	1		1		1	2	2	2	2	2	2	1	2	1	1	1	1	1	1	2				1	2	2	1	2	2	1	2	2	2	1	1	2					1	1	1
08337	69	1				1	1		1		1	2	2	2	2	2	2	1	2	2	1	2	3	1	1	1	1	5	1	1	2	2	1	2	2	1	1	2	2	2	2	2					1	3	2
08355	71	1				1	1		1		1	1	2	2	2	2	2	2	2	3	3	3	3	1	2	1	2		2	2					2	1	2	2	2	1	2	1	2	1	2	2	1	1	2
08369	71	1				1	1		1		1	2	2	2	2	2	2	1	2	3	2	3	3	2	2	2				2					2	1	1	2	2	1	2	2					1	1	2
08373	74	1				1	1		1		1	2	2	2	2	2	2	1	2	1	1	3	3	3	1	1	2		2	2					2	1	1	1	2	2	1	2					1	1	1
08408	81	1				1	1		1		2	2	2	2	2	2	2	1	2	3	4	3	4	1	2	1	1	4	1	1	2	1	1	2	2	2						2					1	1	2
08412	82	1				1	1		1		1	2	2	2	2	2	2	1	2	2	2	2	2	1	1	2				2					2	1	2	2	2	1	2	2					2	1	2
08426	84	1				1	1		1		1	2	2	2	2	2	2	1	2	3	3	3	3	1	1	2				1	2	2	1	2	1	1	1	1	2	2	1	2					1	1	2
08430	84	1				1	1		1		1	2	2	2	2	2	2	1	2	3	3	3	3	1	2	2				2					2	1	1	2	2	2	1	2					1	1	2
08444	85	1				1	1		1		2	2	2	2	2	2	2	1	2	3	2	2	2	2	1	2				3					3	2						2					1	1	2
08458	86	1				1	1		1		2	2	2	2	2	2	2	1	2	2	2	2	2	1	1	2				2					2	2						2					2	2	2
08462	89	1				1	1		1		1	2	2	2	2	2	2	1	2	3	3	3	3	1	1	2				1	2	2	1	2	2	1	2	1	2	1	2	2					1	1	1
09012	65	1				1	1		1		1	2	2	2	2	2	1	2	2	1	1	1	1	1	1	1	1	1	1	1	2	2	1	2	1	1	1	2	2	2	1	2					1	1	2
09026	66	1				1	1		1		1	1	1	2	2	2	2	2	2	2	2	2	2	1	1	1	1	4	1	1	1	2	2	2	1	1	1	2	2	1	2	2					1	1	2
09030	66	1				1	1		1		1	2	2	2	2	2	2	1	2	3	3	1	3	1	1	2				2					2	1	1	1	2	1	2	2					1	1	2
09044	67	1				1	1		1		1	2	2	2	1	2	2	2	2	3	1	2	1	1	2	2				2					2	1	1	2	2	1	2	2					1	1	1
09062	68	1				1	1		1		1	2	2	2	2	2	1	2	2	1	1	1	1	1	1	1	1	5	1	1	2	2	1	2	1	1	1	1	2	1	1	1	1	2	2	2	1	1	1
09094	71	1				1	1		1		1	2	2	2	2	2	2	1	2	1	1	4	4	1	2	1	2		2	3					2	3						1	2	2	1	2	1	1	2
09115	73	1				1	1		1		1	1	2	2	2	2	2	2	2	4	1	1	1	2	1	2				2					2	1	1	1	2	1	2	2					1	1	2
09129	73	1				1	1		1		1	2	2	2	2	2	2	1	2	3	3	1	1	1	1	1	1	5	1	1	2	2	1	2	1	1	2	2	2	1	2	1	1	1	2	2	1	1	2
09133	74	1				1	1		1		1	1	2	2	2	2	2	2	2	3	2	3	3	1	1	2				1	2	2	1	2	1	2						2					1	1	2
09147	75	1				1	1		1		1	1	1	2	2	2	2	2	2	2	2	2	2	3	1	2				2					2	1	2	2	2	1	2	2					1	1	2
09151	75	1				1	1		1		1	1	1	2	2	2	2	2	2	3	3	2	2	1	2	2				2					2	1	1	1	1	1	2	2					1	1	1
09165	76	1				1	1		1		1	2	2	2	2	2	2	1	2	2	2	1	2	1	1	1	2		2	1	2	2	1	2	1	1	1	1	2	1	1	2					1	1	2
09183	77	1				1	1		1		1	1	1	2	2	2	2	2	2	1	1	1	1	1	1	1	1	1	1	1	2	2	1	2	1	1	2	2	2	2	1	1	1	1	2	2	1	1	1
09204	80	1				1	1		1		1	2	2	2	2	2	2	1	2	4	4	4	4	4	1	1	1	5	1	1	2	2	1	2	1	1	2	1	2	1	2	2					1	1	2
09218	82	77	1			1	1		1		1	2	2	2	2	2	2	1	2	3	3	3	3	4	2	2				1	2	2	1	2	2	1	1	1	2	2	2	2					2	1	2
09236	91	1				1	1		1		1	2	2	2	2	2	2	1	2	3	3	2	2	2	1	2				2					2	2						2					4	4	2
10015	65	1				1	1		1		1	2	2	2	2	2	1	2	2	1	1	1	1	1	2	1	1	5	2	1	2	2	1	2	1	1	1	2	2	2	1	2					1	1	2
10029	65	1				1	1		1		2	2	2	2	2	2	2	1	2	3	3	3	3	1	1	1	1	5	2	1	2	2	1	2	1	1	2	1	2	1	1	1	2	1	2	2	1	1	1
10033	65	1				1	1		1		1	2	2	2	2	2	2	1	2	3	3	3	3	1	1	1	1	5	2	1	2	2	1	2	2	1	2	2	2	1	2	1	1	2	2	2	1	1	2
10051	67	1				1	1		1		1	2	2	2	2	2	2	1	2	2	2	2	2	1	2	1	1	5	2	1	2	2	1	2	1	1	1	2	2	1	1	2					1	1	2
10065	68	1				1	1		1		1	2	2	2	2	2	2	1	2	4	4	4	4	1	1	1	1	5	2	1	2	1	1	1	2	1	2	1	2	2	1	2					1	1	2
10079	68	1				1	1		1		1	2	2	2	2	2	2	1	2	2	2	1	1	1	1	1	1	5	2	1	2	2	1	2	2	1	2	2	2	1	2	2					1	1	2
10083	68	1				1	1		1		1	2	2	2	2	2	2	1	2	2	4	1	4	3	2	1	1	5	2	1	2	2	1	2	1	1	1	1	2	2	1	2					1	1	2
10097	69	1				1	1		1		1	2	2	2	2	2	2	1	2	4	3	4	4	2	1	1	1	5	2	1	2	2	1	2	1	1	2	2	2	1	2	3					1	1	2
10104	70	1				1	1		1		1	2	2	2	2	2	2	1	2	2	2	2	2	2	1	1	1	5	1	1	1	1	1	2	2	1	2	2	2	1	2	2					1	1	2
10118	73	1				1	1		1		1	2	2	2	2	2	2	1	2	2	2	2	2	1	1	1	1	2	2	1	1	1	2	2	2	1	2	2	2	1	2	2					2	2	2
10122	74	1				1	1		1		2	1	1	2	2	2	2	2	2	2	2	2	2	1	1	1	1	5	2	1	2	2	1	2	1	1	2	2	2	2	1	2					1	1	2
10136	74	1				1	1		1		1	1	2	2	2	2	2	2	2	2	3	2	3	1	1	1	1	2	1	1	2	1	2	2	2	1	2	2	2	1	2	2					1	1	2
10140	74	1				1	1		1		1	2	2	2	2	2	1	2	2	2	3	3	3	1	1	1	1	5	1	1	2	2	1	2	1	1	2	1	2	1	2	2					1	1	2
10154	76	1				1	1		1		1	2	2	2	2	2	2	1	2	3	3	3	3	1	2	1	2		2	1	2	2	1	2	2	1	2	1	2	1	2	2					1	1	2
10168	76	1				1	1		1		1	1	2	2	2	2	2	2	2	3	3	3	3	1	2	1	1	4	2	1	2	2	1	2	1	1	1	2	2	2	1	2					1	1	2
10172	76	1				1	1		1		1	2	1	2	2	2	2	2	2	1	1	1	1	1	1	1	1	5	1	1	2	2	1	2	1	1	2	1	2	1	1	2					1	1	2
10186	80	1				1	1		1		1	2	2	2	2	2	2	1	2	4	4	4	4	4	1	1	1	5	3	1	2	2	1	2	1	1	2	1	2	2	1	2					1	1	2
10190	82	1				1	1		1		1	1	1	2	2	2	2	2	2	2	2	2	2	2	1	1	1	2	1	1	2	2	1	2	1	2						2					1	1	2
10207	85	1				1	1		1		1	1	2	2	2	2	2	2	2	1	2	2	2	1	1	1	1	5	1	1	2	2	1	2	2	1	2	1	2	2	2	2					1	1	2
10211	86	1				1	1		1		1	2	2	2	2	2	2	1	2	4	4	4	4	4	2	2				2					2	1	2	2	2	1	2	2					4	4	2
10225	80	1				1	1		1		2	2	2	2	2	2	2	1	2	1	1	1	1	1	2	2				2					2	2						2					4	4	2
10239	0	1				1	1		1		3	2	2	2	2	2	2	1	2	3	3	3	3	2	2	2				2					2	2						2					4	4	2
10471	66	1				1	1		1		1	2	2	2	2	2	2	1	2	1	1	3	3	1	1	1	2		1	1	2	2	1	2	2	1	1	2	2	1	2	2					1	1	2
10485	66	1				1	1		1		1	2	2	2	2	2	2	1	2	2	3	3	3	1	1	1	1	5	2	1	2	2	1	2	2	1	2	2	2	1	2	2					1	1	2
10499	67	1				1	1		1		2	2	2	2	2	2	2	1	2	2	2	2	4	1	1	1	2		2	1	2	2	1	2	1	1	1	2	2	1	1	2					1	1	1
10506	67	1				1	1		1		1	2	2	2	2	2	2	1	2	2	2	2	2	1	1	2				1	2	2	1	2	2	1	2	1	2	2	2	2					4	4	2
10510	67	1				1	1		1		1	2	2	2	2	2	1	2	2	2	2	2	2	1	1	1	1	5	1	1	2	2	1	2	2	1	2	2	2	1	2	2					1	1	2
10524	67	1				1	1		1		1	2	2	2	2	2	2	1	2	4	4	4	4	1	2	1	1	5	2	1	2	2	1	2	1	1	1	2	2	1	2	2					1	1	2
10538	67	1				1	1		1		1	2	2	2	2	2	1	2	2	2	4	4	4	4	1	1	1	5	1	1	2	2	1	2	2	1	2	2	2	1	2	2					1	1	2
10542	67	1				1	1		1		1	1	1	2	2	2	2	2	2	2	2	2	2	1	1	1	1	5	2	2					2	1	1	2	2	1	2	1	1	2	1	2	1	1	2
10556	67	7	1			1	1		1		1	2	2	2	2	2	1	2	2	1	1	1	1	3	2	1	1	5	2	1	2	2	1	2	1	1	1	1	2	2	1	2					1	1	1
10560	68	1				1	1		1		1	2	2	2	2	2	2	1	2	4	3	4	4	4	2	1	1	5	2	1	2	2	1	2	2	1	2	2	2	1	2	2					1	1	2
10574	68	1				1	1		1		1	2	2	2	2	2	2	1	2	2	2	2	2	1	1	1	1	4	2	1	2	2	1	2	2	1	2	1	2	2	1	2					2	1	2
10588	68	1				1	1		1		1	1	1	2	2	2	2	2	2	2	2	2	2	1	2	1	1	4	1	1	2	2	1	2	1	1	1	1	2	1	1	2					1	1	2
10592	68	1				1	1		1		1	2	2	2	2	2	2	1	2	3	2	3	2	1	1	2				1	2	2	1	2	1	1	2	2	2	2	1	2					2	2	2
10609	68	1				1	1		1		1	2	2	2	2	2	2	1	2	3	3	2	2	1	2	1	1	5	2	1	2	2	1	2	2	1	2	1	2	1	2	2					1	1	1
10613	71	1				1	1		1		1	2	2	2	2	2	2	1	2	3	2	3	2	1	2	1	1	5	1	1	1	2	1	2	1	1	2	1	2	2	2	2					1	1	2
10627	71	1				1	1		1		2	2	2	2	2	2	1	2	2	3	2	3	2	1	2	1	1	5	2	1	2	2	1	2	2	1	2	1	2	2	1	2					1	1	2
10631	71	1				1	1		1		1	1	2	2	2	2	2	2	2	3	3	3	3	1	1	1	1	5	2	1	2	2	1	2	2	1	1	2	2	2	2	2					1	1	2
10645	69	1				1	1		1		1	2	2	2	2	2	2	1	2	1	3	1	3	1	2	1	1	5	1	1	2	2	1	2	2	1	2	1	2	2	1	2					1	1	2
10659	73	1				1	1		1		1	2	2	2	2	2	2	1	2	3	3	3	3	1	1	1	1	5	1	1	2	2	1	2	2	1	2	1	2	2	1	2					1	1	1
10663	74	1				1	1		1		1	2	2	2	2	2	1	2	2	2	2	2	2	1	1	1	1	5	2	1	2	2	1	2	2	1	1	2	2	1	1	1	2	1	2	2	1	1	2
10677	74	1				1	1		1		1	2	2	2	2	2	2	1	2	2	2	2	2	2	1	1	1	5	1	1	2	2	1	2	2	1	2	1	2	2	1	2					1	1	2
10681	77	1				1	1		1		1	1	2	2	2	2	2	2	2	3	3	3	3	1	2	2				1	2	2	1	2	2	1	1	2	2	2	2	2					1	1	2
10695	77	1				1	1		1		1	1	1	2	2	2	2	2	2	2	2	2	2	2	1	1	2		1	1	2	2	1	2	2	1	2	1	2	2	2	2					1	1	2
10702	65	1				1	1		1		1	2	2	2	2	2	2	2	1	3	3	3	3	3	1	1	1	2	1	1	2	2	1	2	1	1	1	1	2	1	2	1	1	1	2	2	1	1	2
10716	66	1				1	1		1		1	1	2	2	2	2	2	2	2	3	3	3	3	1	1	1	1	5	2	1	2	2	1	2	1	1	1	1	2	1	2	2					1	1	2
10720	67	1				1	1		1		1	1	1	2	2	2	2	2	2	2	2	2	2	1	1	1	1	4	2	1	2	2	1	2	1	1	2	2	1	2	1	2					1	1	1
10734	67	1				1	1		1		1	2	2	2	2	2	1	2	2	3	3	1	1	1	2	1	1	2	1	1	1	2	1	2	1	1	1	1	2	1	1	1	2	1	2	2	1	1	1
10748	67	1				1	1		1		1	1	2	2	2	2	2	2	2	4	3	4	3	1	2	1	1	5	2	1	2	1	1	2	1	1	1	1	2	1	1	1	2	2	1	2	1	1	2
10752	67	1				1	1		1		1	2	2	2	2	2	2	1	2	2	2	2	2	2	1	1	1	5	2	1	2	2	1	2	1	1	2	1	2	2	1	1	1	1	2	2	1	1	2
10766	68	1				1	1		1		1	2	2	2	2	2	2	1	2	3	2	3	2	1	1	1	1	2	1	1	2	2	1	2	1	1	2	2	2	1	1	1	1	1	2	2	1	1	2
10770	68	1				1	1		1		1	2	2	2	2	2	1	2	2	3	3	3	3	1	1	1	1	2	1	1	2	1	1	1	2	1	1	2	2	2	1	2					1	1	1
10784	68	1				1	1		1		1	1	1	2	2	2	2	2	2	3	2	3	2	1	2	2				2					2	1	2	2	2	1	2	1	1	1	2	2	1	1	2
10798	69	1				1	1		1		1	2	2	2	2	2	2	1	2	3	3	3	3	3	2	1	1	5	1	1	2	2	1	2	1	1	2	1	2	2	1	1	1	1	2	2	1	1	2
10805	69	1				1	1		1		1	2	2	2	2	2	2	1	2	4	4	4	4	4	1	2				1	2	2	1	2	1	1	2	1	2	2	1	1	1	1	2	2	1	1	2
10819	72	1				1	1		1		1	2	2	2	2	2	2	1	2	4	4	4	4	4	2	2				1	2	2	1	2	2	1	2	1	2	1	2	2					1	1	2
10823	74	1				1	1		1		1	1	1	2	2	2	2	2	2	3	3	3	3	1	1	1	2		2	2					2	1	2	2	2	1	2	2					1	1	2
10837	75	1				1	1		1		1	2	2	2	1	2	2	2	2	3	3	3	3	2	1	1	1	2	1	1	2	2	1	2	2	1	2	1	2	1	2	2					1	1	2
10841	75	1				1	1		1		1	1	1	2	2	2	2	2	2	2	2	2	2	1	1	1	1	4	2	1	2	2	1	2	1	1	2	1	2	1	1	2					1	1	1
10855	76	1				1	1		1		1	1	2	2	2	1	2	2	2	4	3	3	3	2	1	1	1	5	2	1	2	2	1	2	1	1	1	1	2	1	2	2					1	1	2
10869	76	1				1	1		1		1	1	1	2	2	2	2	2	2	2	2	2	2	1	2	1	1	4	2	1	2	2	1	2	1	1	2	1	2	1	1	2					2	1	2
10873	78	7	1			1	1		1		1	2	2	2	2	2	2	1	2	4	4	2	2	2	2	1	2		1	1	2	2	1	2	2	1	2	2	2	1	2	2					1	1	2
10887	83	1				1	1		1		1	1	2	2	2	2	2	2	2	3	1	3	1	1	1	1	1	5	1	1	2	2	1	2	2	1	2	2	1	2	2	2					1	1	2
10891	84	1				1	1		1		1	2	2	2	2	2	2	1	2	3	3	2	3	1	2	1	1	5	1	1	2	2	1	2	2	1	2	1	2	2	2	2					1	1	2
10908	85	1				1	1		1		1	1	2	2	2	2	2	2	2	1	1	1	1	1	1	1	1	5	1	1	2	2	1	2	1	1	1	1	2	1	2	2					1	1	2
10912	87	1				1	1		1		1	2	2	2	2	2	2	1	2	2	2	2	2	2	2	1	1	2	1	1	2	2	1	2	1	1	1	1	2	2	1	1	1	2	2	2	1	1	2
10926	91	1				1	1		1		1	2	2	2	2	2	2	1	2	2	4	3	3	4	2	2				2					2	1	1	2	2	1	1	2					3	1	2
11017	66	1				1	1		1		1	1	2	2	2	2	2	2	2	1	1	1	1	1	1	2				2					2	1	2	2	2	1	2	1	2	1	2	2	1	1	2
11021	66	1				1	1		1		1	2	2	2	2	2	2	1	2	3	3	3	3	3	1	2				1	2	2	1	2	1	1	1	1	2	1	2	3					1	1	2
11035	66	7	1			1	1		1		1	2	2	2	2	2	2	1	2	1	1	1	1	1	1	1	1	5	1	1	2	2	1	2	2	1	1	1	2	2	2	2					1	1	2
11049	67	1				1	1		1		1	2	2	2	2	2	2	1	2	1	3	3	3	1	1	1	1	5	1	1	2	2	1	2	1	1	1	1	2	1	1	2					1	1	2
11053	67	1				1	1		1		1	1	1	2	2	2	2	2	2	1	2	2	3	1	1	1	2		2	1	2	2	1	2	2	1	1	1	2	1	2	2					1	1	2
11067	68	1				1	1		1		1	2	2	2	2	2	2	1	2	2	3	2	2	1	2	2				1	2	2	1	2	2	1	1	1	2	1	1	2					2	2	2
11071	69	1				1	1		1		1	2	2	2	2	2	2	1	2	2	1	1	1	1	1	2				2					2	1	2	1	2	2	2	2					1	1	2
11085	71	7	1			1	1		1		1	1	2	2	2	2	2	2	2	2	1	3	1	1	1	2				2					2	1	1	2	2	1	2	2					1	1	2
11099	70	1				1	1		1		1	2	2	2	2	2	1	2	2	1	1	1	1	1	2	2				1	2	2	1	1	1	1	1	1	2	1	1	2					1	1	2
11106	70	1				1	1		1		1	2	2	2	2	2	2	1	2	2	3	3	3	2	2	1	2		2	2					2	1	1	2	2	1	2	2					1	1	2
11110	70	1				1	1		1		1	1	2	2	2	2	2	2	2	1	1	1	1	1	2	1	2		1	2					2	1	2	2	2	1	2	2					1	1	2
11138	73	1				1	1		1		1	1	2	2	2	2	2	2	2	2	1	2	1	1	1	1	2		2	2					2	1	2	1	2	2	2	2					1	1	2
11142	74	1				1	1		1		1	2	2	2	2	2	2	1	2	2	2	2	2	2	1	1	1	1	1	1	2	2	1	2	1	1	2	1	2	2	2	2					1	1	2
11156	74	1				1	1		1		1	1	1	2	2	2	2	2	2	3	2	1	2	4	1	1	1	5	1	1	2	2	1	2	1	1	2	1	2	2	2	3					2	2	2
11160	74	1				1	1		1		1	2	2	2	2	2	2	1	2	1	1	1	3	1	1	1	2		1	2					2	1	2	1	2	1	1	2					1	1	2
11174	76	1				1	1		1		1	1	2	2	2	2	2	2	2	1	1	3	2	3	1	1	2		2	1	2	2	1	2	1	1	2	2	2	1	2	2					1	1	2
11188	68	1				1	1		1		2	2	2	2	2	2	2	1	2	4	2	1	3	1	1	1	2		2	2					2	1	2	1	1	1	1	1	1	2	1	2	1	1	2
11192	80	1				1	1		1		1	2	2	2	2	2	2	1	2	2	1	2	2	1	1	2				2					2	1	2	1	2	1	1	2					1	1	2
11209	82	1				1	1		1		1	2	2	2	2	2	2	1	2	2	2	1	1	1	1	1	2		2	1	2	2	1	1	2	1	2	2	2	2	1	2					1	1	2
11213	85	1				1	1		1		1	1	2	2	2	2	2	2	2	3	4	2	2	3	2	2				1	2	2	1	2	1	1	1	2	1	1	1	2					2	2	2
11227	86	1				1	1		1		1	2	2	2	2	2	2	1	2	2	2	2	2	2	1	1	2		2	2					2	1	2	1	2	2	2	2					2	2	2
11231	86	1				1	1		1		1	2	2	2	2	2	2	1	2	1	4	3	3	4	1	1	1	1	2	1	2	2	1	2	1	1	2	1	2	2	1	2					1	1	2
11245	66	1				1	1		1		1	2	2	2	2	2	1	2	2	1	1	1	1	1	1	1	1	5	1	1	2	2	1	2	1	1	2	2	2	1	2	2					1	1	2
11259	66	1				1	1		1		1	2	2	2	2	2	2	1	2	3	3	2	3	4	1	2				2					2	1	1	1	2	1	2	1	2	1	1	2	4	4	2
11263	67	1				1	1		1		1	2	2	2	2	2	2	1	2	2	2	3	2	1	2	2				2					2	1	1	2	2	1	2	2					2	2	2
11277	67	1				1	1		1		1	1	1	2	2	2	2	2	2	4	4	4	4	1	2	2				2					2	1	1	1	2	1	2	2					1	4	2
11281	69	1				1	1		1		1	2	2	2	2	2	2	1	2	4	4	4	4	1	1	2				1	2	2	1	2	2	1	2	1	2	1	2	2					4	3	2
11295	69	1				1	1		1		1	2	2	2	2	2	2	1	2	2	2	2	2	2	1	2				1	2	2	1	2	2	1	1	2	2	1	1	2					4	4	2
11302	69	1				1	1		1		1	1	2	2	2	2	2	2	2	3	3	3	3	3	2	1	2		1	1	2	2	1	2	1	1	1	1	1	1	1	1	2	1	2	2	1	3	2
11316	70	1				1	1		1		1	2	2	2	2	2	2	1	2	2	2	2	2	2	1	1	2		2	1	2	2	1	2	1	1	2	2	2	1	1	2					4	4	2
11320	70	1				1	1		1		1	2	2	2	2	2	2	1	2	2	4	2	4	3	1	1	2		2	2					2	1	1	1	2	2	2	3					1	1	2
11334	70	1				1	1		1		1	1	2	2	2	2	2	2	2	2	4	4	4	1	2	2				1	2	2	1	2	2	1	1	1	2	1	1	2					4	1	1
11352	70	1				1	1		1		1	2	2	2	2	2	1	2	2	2	2	2	2	2	1	2				2					2	2						2					2	2	2
11366	71	1				1	1		1		1	2	2	2	2	2	2	1	2	3	3	3	3	4	1	1	1	2	1	1	2	2	1	2	1	1	1	1	2	2	2	2					1	1	2
11370	72	1				1	1		1		1	2	2	2	2	2	2	1	2	4	3	4	4	4	1	2				1	2	2	1	2	1	1	1	2	2	2	2	2					1	1	2
11384	73	1				1	1		1		1	2	2	2	2	2	2	1	2	3	2	3	3	1	2	2				1	2	2	1	2	2	1	2	1	2	2	2	2					1	1	1
11398	74	1				1	1		1		1	2	2	2	2	2	2	1	2	2	2	2	2	2	1	2				1	2	2	1	2	1	1	1	2	2	1	1	2					2	2	2
11419	78	1				1	1		1		1	2	2	2	2	2	2	1	2	4	4	4	4	4	1	2				1	2	2	1	2	1	1	2	1	2	2	2	2					1	1	2
11423	80	1				1	1		1		2	2	2	2	2	2	2	1	2	3	2	3	2	1	1	2				2					2	2						2					2	2	2
11437	82	1				1	1		1		1	2	2	2	2	2	2	1	2	2	2	2	2	1	1	2				1	2	2	1	2	1	1	1	2	2	1	2	2					3	2	2
11441	82	1				1	1		1		1	1	2	2	2	2	2	2	2	2	2	2	2	1	1	1	2		1	1	2	2	1	2	2	1	2	2	2	1	2	2					1	1	2
11455	82	1				1	1		1		2	1	2	2	2	2	2	2	2	3	3	3	3	3	1	1	2		1	1	2	2	1	2	1	2						2					1	1	2
11469	89	1				1	1		1		1	1	1	2	2	2	2	2	2	3	2	3	2	1	1	1	2		1	1	1	2	1	2	1	1	2	1	2	1	2	1	2	2	1	2	1	1	2
12073	82	7	1			1	1		1		1	2	2	2	2	2	1	2	2	3	1	3	1	1	1	2				2					2	1	1	2	2	1	2	2					1	4	2
12130	69	1				1	1		1		1	2	2	2	1	2	2	2	2	3	1	3	1	1	1	2				1	2	2	1	2	1	2						2					2	2	2
12144	68	7	1			1	1		1		1	1	2	2	2	2	2	2	2	3	3	3	3	1	1	1	2		2	1	2	2	1	2	1	3						3					1	1	2
12158	68	1				1	1		1		1	1	2	2	2	2	2	2	2	2	1	1	1	1	1	2				2					2	1	1	2	2	1	2	2					1	1	2
12162	69	1				1	1		1		1	1	1	2	2	2	2	2	2	1	1	3	3	1	2	1	1	1	2	1	2	2	1	2	2	1	2	2	2	1	2	2					1	1	2
12176	69	1				1	1		1		2	1	2	2	2	2	2	2	2	2	2	2	2	1	2	3				2					2	2						2					1	1	1
12180	71	1				1	1		1		1	1	1	2	2	2	2	2	2	2	1	2	1	1	2	2				2					2	1	2	2	2	1	2	2					1	1	2
12194	71	1				1	1		1		1	2	1	2	2	2	2	2	2	2	1	3	3	1	1	1	1	5	2	1	1	1	1	2	1	1	1	2	2	2	1	2					1	2	1
12201	76	1				1	1		1		1	2	2	2	2	2	2	1	2	3	3	3	3	3	1	2				2					2	2						2					2	2	2
12215	77	7	1			1	4	1	1		1	2	2	2	2	2	2	1	2	1	1	1	1	1	1	2				2					2	1	1	2	2	1	2	1	2	1	2	2	1	1	2
12229	79	1				1	1		1		1	2	2	2	2	2	1	2	2	1	1	1	1	1	1	1	2		1	2					1	1	2	2	2	1	1	2					1	1	2
12233	94	1				1	1		1		3	2	2	2	2	2	2	1	2	2	3	2	3	2	2	2				2					2	2						2					4	2	2
14027	66	1				1	1		1		1	2	2	2	2	2	1	2	2	2	2	2	2	1	1	1	1	2	1	1	1	2	1	2	1	1	1	1	1	1	1	1	1	1	2	2	1	1	2
14031	68	1				1	1		1		1	2	1	2	2	2	2	2	2	1	1	1	3	1	2	1	2		2	2					2	1	1	2	2	1	2	2					1	1	2
14059	74	1				1	1		1		1	1	2	2	2	2	2	2	2	1	3	1	3	1	1	2				1	2	2	1	2	2	1	2	2	2	1	2	2					1	1	2
14077	74	1				1	1		1		1	2	2	2	2	2	2	1	2	3	4	3	4	1	1	2				1	2	2	1	2	2	1	1	1	2	2	1	2					1	1	1
14081	75	1				1	1		1		1	2	2	2	2	2	2	1	2	2	2	2	2	1	1	1	1	2	1	1	1	2	2	2	1	1	2	1	2	1	2	2					1	1	2
14102	77	1				1	1		1		1	1	2	2	2	2	2	2	2	1	1	2	2	1	1	2				2					2	1	2	1	2	2	2	2					2	2	2
14116	77	1				1	1		1		1	2	2	2	2	2	2	1	2	4	4	4	4	4	1	1	1	2	1	1	2	2	1	2	1	1	2	1	2	2	1	2					1	1	2
14134	78	1				1	1		1		1	2	1	2	2	2	2	2	2	4	4	4	4	4	1	2				1	2	2	1	2	1	1	2	1	2	2	1	2					1	1	2
14148	78	1				1	1		1		1	2	2	2	2	2	2	1	2	4	4	2	2	2	1	1	1	2	1	1	2	1	2	2	2	2						2					1	1	2
14166	82	1				1	1		1		1	1	2	2	2	2	2	2	2	1	1	1	2	1	2	2				2					2	1	2	2	2	1	2	2					1	1	2
14184	83	1				1	1		1		1	1	1	2	2	2	2	2	2	2	2	2	2	1	1	1	2		2	2					2	1	2	1	2	2	2	2					1	1	2
14198	85	1				1	1		1		1	2	2	2	2	2	2	1	2	4	3	3	3	3	1	2				2					2	1	2	2	2	1	2	1	2	1	2	2	4	4	2
14205	87	1				1	1		1		1	1	2	2	2	2	2	2	2	3	4	4	4	1	2	2				2					2	1	2	2	2	1	2	2					4	4	1
14219	87	1				1	1		1		1	2	2	2	2	2	2	1	2	3	3	3	3	2	2	2				2					2	1	2	2	2	1	2	2					1	1	2
18011	66	1				1	1		1		1	1	1	2	2	2	2	2	2	2	3	2	3	3	1	1	1	1	1	1	2	2	1	2	1	1	2	1	2	2	2	1	2	1	2	2	1	1	2
18025	66	1				1	1		1		1	2	2	2	2	2	2	1	2	4	4	4	4	4	1	1	2		2	1	2	1	1	1	1	1	2	2	2	1	2	2					1	1	2
18039	66	1				1	1		1		1	1	1	2	2	2	2	2	2	1	1	1	1	3	2	2				1	2	2	1	2	1	1	1	2	2	1	1	1	1	1	2	2	1	1	2
18043	66	1				1	1		1		1	1	1	2	2	2	2	2	2	3	3	3	3	2	1	1	1	5	1	1	2	2	1	2	1	1	2	1	2	1	1	1	1	1	2	2	1	1	2
18057	68	1				1	1		1		1	2	2	2	2	2	2	1	2	4	4	2	2	2	2	1	2		2	2					2	1	2	1	2	1	2	2					1	1	2
18061	69	7	1			1	1		1		1	2	2	2	2	2	2	1	2	1	1	1	1	1	2	1	2		2	1	2	2	1	2	2	1	1	2	2	1	1	2					1	1	2
18075	69	1				1	1		1		1	2	2	2	2	2	1	2	2	2	2	1	3	1	2	2				1	2	2	1	2	1	1	1	2	2	1	2	2					1	1	2
18089	69	7	1			1	1		1		1	1	2	2	2	2	2	2	2	3	3	2	2	1	2	1	2		1	1	2	2	1	2	2	1	2	1	2	2	2	1	2	2	1	2	1	1	2
18093	69	1				1	1		1		1	1	1	2	2	2	2	2	2	1	1	1	1	1	2	2				1	2	2	1	2	1	1	2	2	2	1	1	2					1	1	2
18100	69	1				1	1		1		2	2	2	2	2	2	2	1	2	4	4	4	4	4	2	2				2					2	2						2					1	1	2
18114	69	1				1	1		1		1	2	1	2	2	2	2	2	2	2	2	4	1	1	1	1	1	1	1	1	2	2	1	2	1	1	1	2	2	1	2	2					1	1	1
18128	71	1				1	1		1		1	2	2	2	2	2	2	1	2	1	1	1	1	1	1	2				2					2	1	1	2	2	1	2	2					1	1	2
18132	72	1				1	1		1		1	1	2	2	2	2	2	2	2	2	2	2	2	1	1	2				2					2	1	2	2	2	1	2	2					2	1	1
18146	72	1				1	1		1		1	1	2	2	2	2	2	2	2	1	1	3	3	1	2	2				1	2	2	1	2	2	1	1	1	2	1	2	2					1	1	2
18150	73	1				1	1		1		2	2	2	2	2	2	1	2	2	2	1	2	2	1	2	2				2					2	1	1	2	2	1	2	2					1	1	1
18164	74	1				1	1		1		2	1	2	2	2	2	2	2	2	4	4	1	1	1	1	1	2		2	2					2	1	1	1	2	1	2	2					1	1	2
18178	75	1				1	1		1		1	2	2	2	2	2	1	2	2	2	2	2	2	1	1	2				1	2	2	1	2	2	1	2	1	2	1	2	2					1	1	2
18182	81	1				1	1		1		1	1	2	2	2	2	2	2	2	1	1	1	1	1	1	1	2		1	1	2	2	1	2	1	1	2	1	2	2	2	2					1	1	1
18196	83	1				1	1		1		2	2	2	2	2	2	2	1	2	4	4	4	4	4	1	2				1	2	2	1	2	2	2						2					4	1	2
21018	65	1				1	1		1		1	1	2	2	2	2	2	2	2	1	1	1	1	1	1	2				2					2	1	2	2	2	1	2	2					1	1	2
21022	66	1				1	1		1		1	2	2	2	2	2	2	1	2	4	4	4	4	1	1	2				2					2	1	1	1	2	2	1	2					1	1	2
21036	67	1				1	1		1		1	2	2	2	2	2	2	1	2	4	2	4	4	4	1	1	2		1	2					2	2						2					1	1	2
21040	67	1				1	1		1		1	2	2	2	2	2	2	1	2	2	4	2	4	4	1	2				2					2	1	1	2	2	1	2	2					1	4	2
21054	68	1				1	1		1		1	2	2	2	2	2	2	1	2	3	2	3	3	1	2	1	1	1	1	1	2	2	1	2	2	1	2	2	2	1	2	1	2	1	2	2	1	1	2
21068	68	1				1	1		1		2	2	2	2	2	2	2	1	2	3	3	3	3	1	1	1	1	1	2	1	1	2	1	2	1	2						2					1	1	2
21072	68	1				1	1		1		1	2	2	2	2	2	2	1	2	2	3	2	3	1	1	1	1	5	1	1	2	1	1	2	2	1	1	1	2	2	1	2					1	1	2
21086	69	1				1	1		1		1	2	2	2	2	2	2	1	2	4	4	2	2	3	2	2				2					2	1	1	2	2	1	2	2					4	1	2
21090	70	1				1	1		1		1	2	2	2	2	2	2	1	2	1	2	4	4	1	1	2				2					2	1	2	1	2	2	2	2					2	1	2
21107	70	1				1	1		1		2	2	2	2	2	2	2	1	2	4	4	1	4	4	1	1	1	1	1	1	2	2	1	2	1	2						2					4	1	2
21125	71	1				1	1		1		1	2	2	2	2	2	2	1	2	3	3	1	1	1	1	2				1	2	2	1	2	1	1	2	1	2	2	2	2					1	1	1
21143	71	1				1	1		1		2	2	2	2	2	2	2	1	2	1	1	1	1	1	2	2				2					2	2						2					4	4	1
21157	71	1				1	1		1		2	2	2	2	2	2	2	1	2	3	3	3	3	2	1	1	1	5	2	1	1	2	1	2	2	1	1	2	2	1	2	2					1	1	2
21161	72	1				1	1		1		1	2	2	2	2	2	2	1	2	3	3	2	2	2	1	1	1	1	1	1	2	2	1	2	2	1	2	2	2	2	1	2					1	1	2
21175	73	1				1	1		1		1	1	2	2	2	2	2	2	2	3	3	2	2	2	1	1	2		2	1	2	2	1	2	2	1	2	1	2	2	1	2					1	1	2
21189	74	1				1	1		1		1	2	2	2	2	2	2	1	2	2	2	1	1	1	2	2				2					2	2						2					1	2	1
21193	74	1				1	1		1		1	2	2	2	2	2	2	1	2	2	4	4	4	4	1	1	1	1	2	2					1	1	2	1	2	2	2	2					1	1	2
21200	76	1				1	1		1		2	2	2	2	2	2	2	1	2	3	2	4	4	2	1	1	2		1	2					2	2						2					1	1	2
21228	81	1				1	1		1		2	2	2	2	2	2	2	1	2	2	3	2	3	4	2	2				2					2	2						2					1	1	2
21232	82	1				1	1		1		1	1	1	2	2	2	2	2	2	3	3	3	3	2	2	2				1	2	2	1	2	2	1	2	1	2	2	2	2					1	1	2
31019	66	1				1	1		1		1	2	2	2	2	2	2	1	2	2	3	1	1	1	1	1	2		1	2					2	2						2					1	1	2
31023	86	1				1	1		1		1	1	1	2	2	2	2	2	2	3	3	3	3	1	2	2				1	2	2	1	2	2	1	1	2	2	1	2	2					1	1	2
31037	65	1				1	1		1		1	2	2	2	2	2	2	1	2	1	1	3	1	1	1	2				2					2	1	2	2	2	1	2	2					1	1	2
31041	66	1				1	1		1		1	2	2	2	1	2	2	2	2	3	3	3	3	1	1	1	1	5	1	1	2	1	2	2	1	1	1	1	2	1	1	1	2	1	2	2	1	1	1
31055	65	1				1	1		1		1	1	1	2	2	2	2	2	2	1	1	3	3	3	1	1	2		1	1	2	2	1	2	2	1	2	1	2	2	1	1	1	1	2	2	1	1	2
31069	66	1				1	1		1		1	1	2	2	2	2	2	2	2	1	1	1	1	1	1	1	1	1	2	1	2	2	1	2	2	1	2	1	2	2	2	1	2	1	2	2	1	2	2
31087	68	1				1	4	1	1		1	1	1	2	2	2	2	2	2	1	3	3	3	1	1	1	2		2	1	2	2	1	2	1	1	2	1	2	2	1	2					1	1	2
31091	68	1				1	1		1		1	1	1	2	2	2	2	2	2	2	2	2	2	1	2	1	1	1	1	1	1	1	2	2	1	1	1	1	2	1	1	2					1	1	2
31108	69	1				1	1		1		1	2	1	2	2	2	2	2	2	2	2	2	2	1	1	1	1	1	1	1	1	2	1	2	1	1	2	1	1	1	2	1	2	1	1	2	1	1	2
31112	70	1				1	4	1	1		1	1	1	2	1	2	2	2	2	2	1	1	1	1	1	2				2					2	1	2	2	2	1	2	2					1	1	2
31126	71	1				1	1		1		1	1	2	2	1	2	2	2	2	3	3	3	3	1	1	1	2		1	1	2	2	1	2	2	1	2	2	2	1	2	2					1	1	1
31130	72	1				1	4	1	1		1	2	2	2	1	2	2	2	2	3	3	3	3	1	1	1	1	1	1	1	2	2	1	2	2	1	2	2	2	1	2	2					1	1	1
31144	72	1				1	4	1	1		1	1	1	2	2	2	2	2	2	1	1	3	3	3	1	1	2		2	1	2	2	1	2	2	1	2	1	2	2	1	3					1	1	2
31158	73	1				1	1		1		1	1	2	2	2	2	2	2	2	1	3	1	3	1	1	1	2		1	2					2	1	2	2	2	1	2	2					1	1	2
31176	78	1				1	1		1		1	1	2	2	2	2	2	2	2	3	3	3	3	1	2	1	1	1	1	1	2	2	1	2	2	1	2	2	2	1	2	1	2	1	2	2	1	1	2
31180	79	1				1	1		1		1	2	2	2	2	2	2	1	2	3	1	3	3	4	1	2				1	2	2	1	2	2	1	2	2	2	1	2	2					1	1	2
31201	88	1				1	1		1		1	1	2	2	2	2	2	2	2	1	2	1	1	1	2	1	2		2	1	2	2	1	2	1	1	1	2	2	1	1	2					1	1	2
31215	91	1				1	4	1	1		1	2	2	2	1	2	2	2	2	4	3	3	3	1	1	2				2					2	1	2	2	2	1	2	2					1	2	2
77015	65	1				1	1		1		1	2	2	2	1	2	2	2	2	2	4	2	4	1	2	2				2					2	1	2	2	2	1	2	2					2	2	1
77033	66	1				1	4	1	1		1	2	1	2	1	2	2	2	2	1	1	2	2	1	2	2				1	2	2	1	2	2	1	2	1	2	1	2	2					2	2	2
77047	66	1				1	4	1	1		1	2	2	2	1	2	2	2	2	4	1	3	4	1	2	2				1	2	2	1	2	2	1	1	2	2	1	1	2					4	4	1
77065	67	1				1	1		1		1	2	2	2	2	2	2	1	2	3	3	3	3	3	2	1	1	5	1	1	2	2	1	2	1	1	2	1	2	2	1	2					1	1	2
77083	67	1				1	4	1	1		1	2	2	2	2	2	1	2	2	2	1	2	2	1	1	2				1	2	2	1	2	1	1	2	2	2	1	2	1	2	2	1	2	1	1	2
77097	67	1				1	1		1		1	2	2	2	2	2	2	1	2	3	3	3	2	2	1	1	1	5	2	1	2	2	1	2	1	1	2	1	2	1	2	1	1	2	2	2	1	1	2
77104	68	1				1	4	1	1		1	1	2	2	2	2	2	2	2	1	1	2	2	1	1	1	1	1	2	1	2	1	2	2	2	1	2	2	2	1	2	1	2	1	2	2	1	1	2
77118	68	1				1	4	1	1		1	2	2	2	1	2	2	2	2	1	1	2	2	1	1	1	1	1	2	1	2	1	2	2	2	1	2	2	2	1	2	1	2	1	2	2	1	1	2
77136	69	1				1	1		1		1	1	1	2	2	2	2	2	2	1	1	2	2	1	1	1	1	1	2	1	2	1	2	2	1	1	1	2	2	2	1	2					1	2	2
77154	73	1				1	1		1		1	2	2	2	2	2	1	2	2	2	3	2	3	1	1	2				2					2	1	2	2	2	1	2	2					1	4	2
77168	74	1				1	1		1		1	2	2	2	2	2	2	1	2	3	3	1	1	1	1	1	2		1	2					2	1	2	2	2	1	2	1	1	2	2	2	1	1	1
77186	75	1				1	1		1		1	2	2	2	2	2	2	1	2	3	4	3	3	3	1	3				2					2	1	2	2	2	1	2	2					4	2	2
77211	81	1				1	4	1	1		1	2	2	2	2	2	2	1	2	3	3	3	3	3	1	3				2					2	1	2	2	2	1	2	3					2	1	2
77225	81	1				1	4	1	1		1	1	1	2	2	2	2	2	2	2	2	2	2	1	1	2				2					2	1	1	2	2	2	2	2					1	1	2
88015	65	1				1	1		1		1	1	2	2	2	2	2	2	2	2	2	1	1	1	1	1	1	2	1	1	1	2	2	2	2	1	1	2	2	1	2	2					1	1	1
88029	66	1				1	1		1		2	2	2	2	2	2	2	1	2	3	2	1	1	1	1	1	1	2	1	1	2	2	1	2	2	2						2					2	2	1
88033	67	1				1	1		1		1	2	2	2	2	2	2	1	2	4	4	4	4	4	1	1	1	2	2	1	2	1	2	2	2	1	1	2	2	1	2	2					1	3	2
88047	67	1				1	1		1		1	1	2	2	2	2	2	2	2	1	1	1	1	1	2	1	1	2	1	1	1	2	2	2	2	1	1	2	2	1	2	2					1	1	1
88051	68	7	1			1	1		1		1	2	2	2	2	2	2	1	2	2	2	3	3	3	2	2				2					2	2						2					1	1	2
88079	70	1				1	1		1		1	1	2	2	2	2	2	2	2	1	2	3	2	1	1	1	1	2	1	1	1	2	2	2	2	1	1	2	2	2	2	2					1	1	2
88083	70	1				1	1		1		1	2	2	2	2	2	2	1	2	3	4	3	4	1	2	2				2					2	1	2	2	2	2	1	2					1	1	2
88097	71	1				1	1		1		1	2	2	2	2	2	2	1	2	1	1	1	1	1	1	2				2					2	2						2					1	1	1
88104	71	7	1			1	4	1	1		1	2	2	2	2	2	2	1	2	2	2	2	2	2	1	2				2					2	1	1	2	2	1	2	2					1	1	2
88136	72	1				1	1		1		1	1	2	2	2	2	2	2	2	4	3	3	3	1	2	2				2					2	1	1	2	2	1	2	2					1	1	2
88140	72	1				1	1		1		1	2	2	2	2	2	2	1	2	2	3	2	2	1	1	2				2					2	1	2	2	2	1	2	2					1	1	1
88154	73	7	1			1	1		1		1	1	1	2	2	2	2	2	2	1	2	1	1	1	1	1	2		2	2					2	2						2					1	1	1
88168	73	1				1	1		1		1	1	2	2	2	2	2	2	2	2	2	1	4	1	2	2				2					2	1	2	1	2	1	2	2					1	1	2
88172	73	1				1	1		1		1	2	1	2	2	2	2	2	2	4	1	4	4	4	2	2				1	2	2	1	2	2	1	2	1	2	2	2	2					4	1	2
88186	74	7	1			1	1		1		1	2	2	2	2	2	2	1	2	3	2	3	1	4	2	2				2					2	2						2					4	4	2
88190	74	7	1			1	1		1		1	2	2	2	2	2	2	1	2	4	4	4	4	4	1	1	2		1	2					2	2						2					4	4	2
88207	79	7	1			1	1		1		2	2	2	2	2	2	2	1	2	2	4	2	4	1	1	2				2					2	2						2					1	1	2
88211	79	1				1	1		1		1	2	2	2	2	2	2	1	2	1	3	1	3	2	1	1	2		2	2					2	1	2	2	2	1	2	2					1	1	2
88225	84	1				1	1		1		1	2	2	2	2	2	2	1	2	3	3	1	1	1	1	2				1	2	2	1	2	2	1	1	1	2	1	1	2					4	1	2
03248	0	7	5			1	1
03252	0	5				1	4	1
07282	0	5				1	4	1
07474	0	5				1	1
12019	0	5				1	1
12091	0	5				1	4	1
12108	0	5				1	1
01230	86	10			20141122
01244	66	9
01490	76	9
01539	81	11
01664	82	9
02264	0	6
02278	0	12
03042	0	6
03131	0	10			20140819
03270	0	7	7	6
03305	0	9
04101	0	9
04151	0	6
04165	0	4								Dauther doesn't allow to join
05014	0	6
05345	0	6
06155	0	10			20100501
06208	0	10			20091001
06230	0	12
06258	0	9
06404	0	10			20141029
07143	0	10			20140913
07193	0	10			20100501
07321	0	10			20141126
07349	0	9
07371	0	6
07385	0	10			20141106
07509	0	6
07602	0	9
08131	0	6
08298	0	12
08387	0	6
08391	0	12
09058	0	9
09076	0	10			20080501
09080	0	10			20100501
09101	0	9
09179	0	10			20130501
09197	0	9
09222	0	9
10047	0	7	9
11124	0	9
11348	0	10			20140914
11405	0	7	7	6
12023	0	9
12037	0	9
12041	0	6
12055	0	6
12069	0	9
12087	0	9
12112	0	6
12126	0	9
14013	0	6
14045	0	10			20130210
14063	0	12
14095	0	10			20130708
14120	0	9
14152	0	9
14170	0	10			20141208
14223	0	10			20121121
14237	0	10			20120110
18203	0	10			20090501
18217	0	9
18221	0	10			20060501
18235	0	10			20080501
21111	0	10			20111110
21139	0	10			20120723
21214	0	6
31073	0	7	7	6
31162	0	12
31194	0	4								He thinks he doesn't have any health problems
31229	0	12
31233	0	4								Don’t want to join
77029	0	9
77051	0	9
77079	0	9
77122	0	9
77140	0	7	6
77172	0	7	6
77190	0	9
77207	0	7	6
77239	0	10			20120501
88065	0	10			20040501
88118	0	6
88122	0	9
88239		6
[truncated: 146 more columns]
